# Supplementary material for: Hi-C-constrained physical models of human chromosomes recover functionally-related properties of genome organization
Source: Sci Rep. 2016 Oct 27;6:35985. doi: 10.1038/srep35985 (PMC5081523; doi:10.1038/srep35985)
Supplement: Supplementary Tables [file srep35985-s3.xls]

## Sheet: Supplementary Table S1
Inferred pairwise constraints based on Hi-C data from IMR90 cell line.
Chromosome	Interacting bin pairs		p-value based on the ZiNB model	FDR-corrected Q-value
	First 100kb-bin	Second 100kb-bin
1	7	95	6.02e-08	1.24e-04
1	7	97	1.55e-06	1.96e-03
1	7	163	8.43e-07	1.19e-03
1	7	169	5.48e-06	5.55e-03
1	7	198	4.20e-06	4.48e-03
1	7	242	2.07e-07	3.60e-04
1	7	277	6.04e-06	6.03e-03
1	7	331	3.19e-06	3.58e-03
1	7	363	1.98e-06	2.42e-03
1	7	365	1.70e-07	3.05e-04
1	7	409	1.42e-06	1.84e-03
1	7	461	9.74e-08	1.89e-04
1	7	489	5.66e-09	1.56e-05
1	7	536	2.78e-07	4.64e-04
1	7	543	2.34e-06	2.77e-03
1	7	550	1.10e-05	9.71e-03
1	7	596	1.04e-05	9.26e-03
1	7	806	6.39e-06	6.31e-03
1	7	862	1.95e-07	3.42e-04
1	7	1107	9.66e-07	1.33e-03
1	7	1109	1.85e-07	3.27e-04
1	7	1205	1.29e-12	7.82e-09
1	7	1491	1.06e-07	2.03e-04
1	7	1522	1.60e-06	2.02e-03
1	7	1534	3.67e-12	2.03e-08
1	7	1539	7.84e-07	1.12e-03
1	7	1542	7.88e-07	1.12e-03
1	7	1553	1.01e-05	9.05e-03
1	7	1568	2.81e-13	1.93e-09
1	7	1584	8.35e-10	2.79e-06
1	7	1586	1.49e-06	1.91e-03
1	7	1677	5.72e-09	1.57e-05
1	7	1731	1.69e-06	2.12e-03
1	7	2421	1.00e-06	1.37e-03
1	8	442	1.10e-07	2.10e-04
1	8	530	3.34e-07	5.40e-04
1	8	855	4.03e-06	4.33e-03
1	8	939	8.39e-06	7.82e-03
1	8	941	7.44e-06	7.08e-03
1	8	951	1.03e-06	1.40e-03
1	8	1132	6.57e-07	9.63e-04
1	8	1150	5.87e-08	1.21e-04
1	8	1478	2.31e-12	1.34e-08
1	8	1496	1.70e-26	7.91e-22
1	8	1512	8.06e-09	2.14e-05
1	8	1542	3.63e-09	1.05e-05
1	8	1554	5.45e-07	8.23e-04
1	8	1555	3.70e-07	5.91e-04
1	8	2019	7.36e-06	7.02e-03
1	8	2200	7.36e-06	7.02e-03
1	8	2242	7.36e-06	7.02e-03
1	8	2285	5.15e-07	7.85e-04
1	8	2433	1.00e-06	1.37e-03
1	9	257	2.18e-06	2.62e-03
1	9	401	1.11e-06	1.49e-03
1	9	541	2.25e-06	2.69e-03
1	9	1098	9.43e-11	3.90e-07
1	9	1453	3.96e-12	2.17e-08
1	9	1537	1.04e-06	1.42e-03
1	9	1560	5.02e-18	7.66e-14
1	9	1562	3.32e-06	3.70e-03
1	9	1735	1.44e-06	1.85e-03
1	9	2031	3.79e-06	4.12e-03
1	9	2061	9.46e-09	2.46e-05
1	9	2241	1.98e-31	1.52e-26
1	9	2284	9.46e-09	2.46e-05
1	10	289	2.49e-06	2.91e-03
1	10	439	7.57e-06	7.18e-03
1	10	460	1.65e-06	2.08e-03
1	10	1089	3.16e-64	1.42e-58
1	10	1508	1.03e-13	7.70e-10
1	10	1562	1.99e-06	2.43e-03
1	11	89	8.88e-06	8.19e-03
1	11	219	2.84e-07	4.74e-04
1	11	365	5.25e-06	5.36e-03
1	11	366	3.19e-06	3.58e-03
1	11	410	4.62e-06	4.84e-03
1	11	440	4.93e-09	1.38e-05
1	11	441	6.92e-12	3.61e-08
1	11	524	1.47e-09	4.65e-06
1	11	531	7.36e-06	7.02e-03
1	11	547	3.22e-07	5.25e-04
1	11	1099	8.57e-06	7.96e-03
1	11	1101	5.74e-06	5.78e-03
1	11	1105	1.53e-07	2.78e-04
1	11	1477	3.51e-07	5.65e-04
1	11	1500	7.00e-07	1.02e-03
1	11	1501	8.99e-10	2.98e-06
1	11	1540	1.01e-10	4.17e-07
1	11	1560	3.21e-06	3.60e-03
1	11	1561	1.21e-09	3.89e-06
1	11	2019	5.15e-07	7.85e-04
1	11	2035	7.36e-06	7.02e-03
1	11	2037	1.95e-06	2.39e-03
1	11	2257	7.36e-06	7.02e-03
1	11	2460	7.36e-06	7.02e-03
1	12	91	1.81e-06	2.24e-03
1	12	243	2.48e-09	7.44e-06
1	12	284	1.82e-10	7.10e-07
1	12	285	2.97e-06	3.38e-03
1	12	331	1.66e-10	6.52e-07
1	12	441	1.62e-10	6.40e-07
1	12	444	1.08e-07	2.07e-04
1	12	449	1.27e-08	3.19e-05
1	12	541	2.09e-06	2.53e-03
1	12	548	5.12e-13	3.35e-09
1	12	854	1.08e-05	9.55e-03
1	12	857	8.19e-06	7.68e-03
1	12	952	1.10e-05	9.70e-03
1	12	1097	3.83e-10	1.39e-06
1	12	1205	3.41e-11	1.55e-07
1	12	1539	3.12e-06	3.52e-03
1	12	1552	3.31e-06	3.69e-03
1	12	1553	8.44e-09	2.23e-05
1	12	1555	1.51e-31	1.16e-26
1	12	1558	1.01e-05	9.05e-03
1	12	1559	4.06e-08	8.86e-05
1	12	1561	3.47e-07	5.60e-04
1	12	1562	9.87e-09	2.55e-05
1	12	1566	9.29e-09	2.42e-05
1	12	1682	1.92e-06	2.36e-03
1	12	1791	4.78e-07	7.37e-04
1	12	2013	1.00e-06	1.37e-03
1	12	2021	3.79e-06	4.12e-03
1	12	2024	1.61e-12	9.60e-09
1	12	2040	9.46e-09	2.46e-05
1	13	98	3.20e-06	3.59e-03
1	13	164	4.89e-14	3.89e-10
1	13	166	2.96e-06	3.36e-03
1	13	222	5.34e-06	5.44e-03
1	13	280	9.69e-06	8.77e-03
1	13	440	2.34e-09	7.06e-06
1	13	443	3.49e-06	3.85e-03
1	13	468	2.78e-06	3.19e-03
1	13	544	5.82e-07	8.72e-04
1	13	946	1.12e-06	1.50e-03
1	13	1456	4.75e-07	7.32e-04
1	13	1537	2.09e-06	2.54e-03
1	13	1547	5.47e-06	5.54e-03
1	13	1549	3.16e-06	3.56e-03
1	13	1552	6.47e-08	1.32e-04
1	13	1561	5.11e-12	2.74e-08
1	13	1565	1.97e-10	7.64e-07
1	13	1616	4.13e-10	1.48e-06
1	13	2406	5.15e-07	7.85e-04
1	14	100	7.80e-06	7.37e-03
1	14	163	6.63e-06	6.50e-03
1	14	326	1.10e-05	9.68e-03
1	14	331	4.72e-08	1.00e-04
1	14	332	7.72e-06	7.30e-03
1	14	1558	8.72e-08	1.72e-04
1	14	1560	9.17e-14	6.93e-10
1	14	1562	2.16e-07	3.73e-04
1	14	1614	4.00e-08	8.73e-05
1	14	2014	3.26e-08	7.33e-05
1	15	162	2.88e-06	3.29e-03
1	15	321	1.81e-06	2.24e-03
1	15	322	5.17e-06	5.29e-03
1	15	330	1.08e-06	1.46e-03
1	15	438	1.78e-06	2.21e-03
1	15	441	3.43e-06	3.79e-03
1	15	442	9.43e-06	8.59e-03
1	15	454	6.89e-06	6.69e-03
1	15	525	3.91e-06	4.22e-03
1	15	1449	5.64e-07	8.49e-04
1	15	1553	5.43e-10	1.90e-06
1	15	1554	1.87e-07	3.30e-04
1	15	1560	7.32e-08	1.47e-04
1	15	1561	1.11e-08	2.83e-05
1	15	2406	3.79e-06	4.12e-03
1	16	90	8.05e-08	1.60e-04
1	16	120	4.42e-07	6.89e-04
1	16	159	3.32e-06	3.69e-03
1	16	162	1.25e-06	1.65e-03
1	16	169	1.27e-08	3.19e-05
1	16	217	1.78e-06	2.21e-03
1	16	219	9.29e-06	8.50e-03
1	16	256	1.32e-09	4.22e-06
1	16	325	2.87e-06	3.27e-03
1	16	326	1.47e-06	1.88e-03
1	16	328	9.92e-09	2.57e-05
1	16	439	4.62e-12	2.50e-08
1	16	441	4.12e-06	4.40e-03
1	16	462	5.64e-07	8.47e-04
1	16	532	4.61e-06	4.83e-03
1	16	537	2.24e-06	2.68e-03
1	16	931	1.55e-06	1.97e-03
1	16	1105	2.79e-06	3.20e-03
1	16	1493	5.52e-15	5.16e-11
1	16	1500	1.30e-06	1.70e-03
1	16	1502	1.74e-07	3.10e-04
1	16	1512	7.57e-06	7.18e-03
1	16	1546	4.84e-06	5.02e-03
1	16	1557	2.26e-08	5.30e-05
1	16	1830	9.40e-06	8.57e-03
1	16	2284	7.36e-06	7.02e-03
1	16	2354	1.00e-06	1.37e-03
1	16	2481	3.79e-06	4.12e-03
1	17	164	4.19e-06	4.47e-03
1	17	165	1.67e-11	8.06e-08
1	17	166	2.39e-08	5.59e-05
1	17	167	1.81e-06	2.24e-03
1	17	325	6.07e-07	9.01e-04
1	17	396	8.80e-10	2.92e-06
1	17	399	2.71e-07	4.55e-04
1	17	434	8.58e-06	7.97e-03
1	17	536	6.89e-06	6.69e-03
1	17	1103	2.53e-07	4.28e-04
1	17	1452	2.74e-08	6.30e-05
1	17	1498	2.93e-06	3.34e-03
1	17	1511	8.26e-06	7.72e-03
1	17	1549	2.42e-06	2.84e-03
1	17	2020	1.95e-06	2.39e-03
1	18	108	4.08e-06	4.37e-03
1	18	118	1.20e-06	1.59e-03
1	18	126	1.04e-05	9.27e-03
1	18	168	1.26e-08	3.19e-05
1	18	173	1.79e-06	2.22e-03
1	18	287	5.65e-06	5.70e-03
1	18	329	1.47e-06	1.89e-03
1	18	330	1.72e-06	2.15e-03
1	18	401	9.77e-06	8.82e-03
1	18	524	7.67e-06	7.27e-03
1	18	1205	1.02e-06	1.39e-03
1	18	1550	7.45e-06	7.09e-03
1	18	1560	5.99e-06	5.99e-03
1	18	1566	1.03e-05	9.24e-03
1	19	120	3.90e-06	4.21e-03
1	19	163	4.67e-06	4.88e-03
1	19	403	1.11e-05	9.73e-03
1	19	409	1.49e-06	1.90e-03
1	20	66	7.58e-06	7.19e-03
1	20	169	9.59e-06	8.70e-03
1	20	366	1.12e-05	9.86e-03
1	21	64	1.69e-06	2.12e-03
1	21	169	7.07e-06	6.82e-03
1	21	179	8.42e-06	7.85e-03
1	21	318	5.02e-07	7.69e-04
1	21	335	4.63e-06	4.85e-03
1	21	384	4.24e-06	4.52e-03
1	21	1615	1.30e-12	7.88e-09
1	22	63	7.33e-07	1.06e-03
1	22	64	5.85e-06	5.87e-03
1	22	119	1.04e-06	1.41e-03
1	22	120	8.17e-07	1.16e-03
1	22	122	8.74e-08	1.72e-04
1	22	366	4.90e-07	7.52e-04
1	22	1451	9.13e-10	3.02e-06
1	22	1478	5.77e-06	5.80e-03
1	23	62	6.73e-06	6.58e-03
1	23	118	7.82e-07	1.12e-03
1	23	173	5.59e-06	5.65e-03
1	23	178	1.71e-07	3.06e-04
1	23	192	8.77e-06	8.11e-03
1	23	335	1.72e-06	2.15e-03
1	23	338	6.91e-06	6.71e-03
1	24	33	1.88e-06	2.32e-03
1	24	63	8.21e-06	7.68e-03
1	24	118	5.65e-07	8.49e-04
1	24	119	1.08e-06	1.46e-03
1	24	120	2.59e-11	1.21e-07
1	24	129	1.24e-07	2.32e-04
1	24	156	1.21e-06	1.60e-03
1	24	157	1.32e-08	3.31e-05
1	24	179	1.60e-08	3.91e-05
1	24	192	6.74e-08	1.37e-04
1	24	384	9.64e-06	8.72e-03
1	24	434	7.24e-06	6.95e-03
1	24	477	2.63e-08	6.06e-05
1	25	126	5.41e-06	5.49e-03
1	25	157	1.72e-06	2.15e-03
1	25	186	1.09e-06	1.47e-03
1	25	188	6.92e-06	6.71e-03
1	25	464	6.30e-07	9.29e-04
1	25	2287	3.79e-06	4.12e-03
1	27	58	4.38e-07	6.84e-04
1	27	182	2.64e-06	3.05e-03
1	27	186	9.26e-08	1.81e-04
1	27	188	2.28e-07	3.90e-04
1	27	190	3.17e-06	3.57e-03
1	27	350	8.63e-06	8.01e-03
1	27	374	2.56e-06	2.98e-03
1	27	375	2.94e-07	4.88e-04
1	27	473	1.69e-06	2.12e-03
1	27	492	6.00e-06	6.00e-03
1	28	137	6.59e-09	1.78e-05
1	28	185	1.91e-08	4.58e-05
1	28	186	9.39e-10	3.11e-06
1	28	188	6.50e-06	6.39e-03
1	28	1451	3.22e-09	9.41e-06
1	28	1550	6.19e-06	6.15e-03
1	29	186	1.91e-08	4.58e-05
1	29	187	5.81e-06	5.83e-03
1	29	188	5.17e-06	5.29e-03
1	29	296	9.69e-06	8.77e-03
1	29	373	8.83e-06	8.16e-03
1	29	381	8.61e-07	1.21e-03
1	29	1089	7.15e-38	9.33e-33
1	30	128	1.55e-06	1.97e-03
1	30	184	1.78e-06	2.21e-03
1	30	186	1.79e-06	2.22e-03
1	30	188	1.30e-06	1.71e-03
1	30	306	7.23e-06	6.94e-03
1	30	351	4.78e-06	4.97e-03
1	30	482	3.95e-06	4.26e-03
1	30	1496	3.30e-25	1.36e-20
1	30	1497	2.24e-14	1.89e-10
1	30	1813	1.66e-07	2.98e-04
1	30	2371	1.95e-06	2.39e-03
1	30	2472	1.36e-07	2.51e-04
1	31	129	3.11e-07	5.10e-04
1	31	180	3.16e-06	3.56e-03
1	31	185	5.18e-08	1.09e-04
1	31	186	3.76e-07	5.99e-04
1	31	837	5.33e-07	8.08e-04
1	31	1690	2.98e-07	4.95e-04
1	32	184	1.10e-07	2.10e-04
1	32	185	9.32e-06	8.51e-03
1	32	186	7.09e-09	1.91e-05
1	33	137	2.44e-06	2.86e-03
1	33	186	2.96e-06	3.36e-03
1	33	1453	4.99e-09	1.39e-05
1	33	2241	1.72e-10	6.77e-07
1	34	126	3.25e-08	7.31e-05
1	34	137	4.06e-09	1.16e-05
1	34	169	2.60e-12	1.49e-08
1	34	187	9.32e-06	8.51e-03
1	34	1453	1.01e-05	9.10e-03
1	36	60	5.49e-07	8.28e-04
1	36	120	1.62e-08	3.96e-05
1	36	121	9.06e-07	1.26e-03
1	36	125	1.07e-05	9.49e-03
1	36	2279	1.95e-06	2.39e-03
1	36	2431	1.95e-06	2.39e-03
1	37	60	6.41e-06	6.33e-03
1	37	122	9.06e-07	1.26e-03
1	37	141	6.74e-06	6.58e-03
1	37	1496	5.02e-12	2.70e-08
1	37	1497	6.47e-07	9.51e-04
1	40	127	9.71e-07	1.34e-03
1	40	128	9.91e-06	8.93e-03
1	40	129	4.08e-06	4.37e-03
1	40	137	1.01e-07	1.94e-04
1	40	141	1.04e-05	9.25e-03
1	40	185	3.34e-06	3.71e-03
1	40	187	4.19e-06	4.47e-03
1	40	341	4.47e-06	4.71e-03
1	41	129	7.87e-07	1.12e-03
1	41	137	1.63e-07	2.94e-04
1	41	138	1.04e-06	1.41e-03
1	41	187	3.76e-06	4.09e-03
1	41	188	4.19e-06	4.47e-03
1	41	1453	1.35e-10	5.40e-07
1	42	137	2.96e-07	4.90e-04
1	42	347	5.40e-07	8.17e-04
1	42	350	9.27e-06	8.48e-03
1	42	351	1.80e-06	2.23e-03
1	43	129	4.89e-13	3.22e-09
1	43	137	1.19e-10	4.84e-07
1	43	138	2.99e-09	8.79e-06
1	43	185	1.60e-08	3.91e-05
1	43	186	1.22e-10	4.95e-07
1	43	187	3.75e-07	5.99e-04
1	43	343	3.12e-06	3.53e-03
1	43	346	1.06e-06	1.43e-03
1	44	137	1.31e-12	7.97e-09
1	44	138	5.65e-07	8.49e-04
1	44	142	7.63e-06	7.24e-03
1	44	187	1.58e-06	2.00e-03
1	44	348	1.55e-06	1.97e-03
1	44	2287	3.59e-08	7.95e-05
1	45	128	5.47e-06	5.54e-03
1	45	129	2.42e-10	9.19e-07
1	45	137	4.72e-09	1.32e-05
1	45	186	1.50e-06	1.92e-03
1	45	187	2.17e-06	2.61e-03
1	46	128	1.13e-06	1.51e-03
1	46	137	9.25e-14	6.98e-10
1	46	139	3.39e-06	3.75e-03
1	46	146	8.39e-06	7.82e-03
1	46	187	1.80e-07	3.19e-04
1	46	188	2.17e-06	2.61e-03
1	46	347	4.47e-06	4.71e-03
1	46	1452	1.68e-06	2.11e-03
1	47	128	1.12e-05	9.81e-03
1	47	183	9.10e-06	8.35e-03
1	47	185	1.34e-07	2.48e-04
1	47	350	1.10e-05	9.71e-03
1	48	129	1.35e-10	5.40e-07
1	48	137	7.69e-10	2.59e-06
1	48	138	5.84e-07	8.74e-04
1	48	187	1.11e-07	2.10e-04
1	48	347	1.28e-06	1.68e-03
1	48	351	4.33e-06	4.60e-03
1	49	128	4.47e-06	4.72e-03
1	49	129	3.91e-06	4.22e-03
1	49	138	1.07e-05	9.49e-03
1	49	185	6.41e-06	6.33e-03
1	49	345	3.38e-06	3.74e-03
1	50	137	1.33e-06	1.73e-03
1	51	129	4.03e-07	6.37e-04
1	52	137	4.38e-06	4.64e-03
1	53	129	1.02e-09	3.35e-06
1	53	137	1.18e-08	2.99e-05
1	53	138	1.12e-05	9.83e-03
1	53	185	9.83e-06	8.86e-03
1	53	2241	5.15e-07	7.85e-04
1	54	129	8.89e-06	8.19e-03
1	54	187	5.20e-06	5.32e-03
1	56	129	5.68e-08	1.18e-04
1	56	138	7.29e-06	6.98e-03
1	56	1453	2.48e-06	2.90e-03
1	57	186	1.11e-05	9.75e-03
1	57	1125	2.79e-06	3.20e-03
1	58	129	1.19e-07	2.24e-04
1	58	137	4.47e-06	4.72e-03
1	58	187	1.39e-06	1.79e-03
1	59	137	2.15e-07	3.72e-04
1	59	183	9.31e-06	8.51e-03
1	59	188	6.90e-07	1.00e-03
1	60	177	3.69e-06	4.04e-03
1	60	1208	3.43e-34	3.39e-29
1	60	2287	1.95e-06	2.39e-03
1	61	1496	1.10e-10	4.50e-07
1	61	1615	3.53e-15	3.43e-11
1	62	122	4.48e-07	6.96e-04
1	62	366	9.54e-06	8.67e-03
1	62	1451	8.38e-11	3.52e-07
1	63	119	3.27e-06	3.65e-03
1	63	158	1.08e-06	1.46e-03
1	64	122	1.10e-05	9.69e-03
1	64	161	2.80e-06	3.20e-03
1	64	179	7.22e-08	1.45e-04
1	64	289	1.05e-05	9.35e-03
1	64	294	9.31e-07	1.29e-03
1	64	337	5.03e-07	7.70e-04
1	64	367	1.06e-06	1.43e-03
1	64	932	5.80e-06	5.83e-03
1	64	1549	5.15e-06	5.27e-03
1	65	120	4.84e-07	7.45e-04
1	65	137	3.75e-06	4.09e-03
1	65	160	2.13e-07	3.69e-04
1	65	334	9.93e-07	1.36e-03
1	65	368	6.91e-06	6.71e-03
1	65	402	6.83e-06	6.65e-03
1	65	413	3.27e-06	3.65e-03
1	65	441	1.09e-06	1.47e-03
1	65	452	1.18e-06	1.57e-03
1	65	465	3.88e-06	4.19e-03
1	65	838	3.49e-12	1.95e-08
1	65	1561	7.57e-06	7.18e-03
1	66	120	1.55e-06	1.97e-03
1	66	160	3.62e-09	1.04e-05
1	66	165	2.30e-06	2.73e-03
1	66	550	3.30e-06	3.68e-03
1	66	1451	2.13e-10	8.18e-07
1	66	1452	3.89e-07	6.18e-04
1	66	1453	2.37e-06	2.79e-03
1	67	2241	1.36e-07	2.51e-04
1	68	1451	2.13e-06	2.58e-03
1	69	1464	5.24e-11	2.29e-07
1	70	76	9.30e-07	1.29e-03
1	70	1474	6.25e-23	1.90e-18
1	71	76	6.48e-06	6.38e-03
1	71	1426	1.10e-06	1.48e-03
1	72	1426	2.27e-06	2.71e-03
1	75	1450	1.76e-06	2.19e-03
1	75	1615	4.58e-07	7.10e-04
1	76	946	1.09e-05	9.62e-03
1	78	1453	7.26e-08	1.46e-04
1	78	2020	7.94e-06	7.48e-03
1	80	83	2.60e-06	3.01e-03
1	80	1464	9.64e-08	1.87e-04
1	80	1566	6.98e-06	6.76e-03
1	81	1102	1.50e-06	1.92e-03
1	81	1555	4.85e-06	5.03e-03
1	83	1205	8.50e-06	7.90e-03
1	84	1453	3.96e-06	4.26e-03
1	84	1474	6.08e-15	5.64e-11
1	85	2241	2.65e-07	4.45e-04
1	86	1434	4.55e-07	7.06e-04
1	89	276	1.11e-05	9.79e-03
1	89	1502	8.89e-06	8.19e-03
1	89	1511	3.17e-06	3.57e-03
1	89	1615	5.21e-15	4.89e-11
1	89	1627	5.84e-06	5.86e-03
1	89	2061	3.50e-06	3.85e-03
1	92	288	3.48e-06	3.83e-03
1	92	1507	4.59e-06	4.81e-03
1	93	95	5.30e-06	5.40e-03
1	93	2241	4.85e-09	1.36e-05
1	94	1559	1.19e-06	1.57e-03
1	95	289	1.09e-05	9.62e-03
1	95	1496	1.66e-18	2.73e-14
1	95	1542	5.58e-06	5.64e-03
1	95	1551	5.77e-06	5.80e-03
1	95	2022	7.09e-06	6.83e-03
1	95	2061	5.14e-06	5.27e-03
1	96	1615	2.83e-07	4.72e-04
1	97	446	1.51e-06	1.93e-03
1	97	1102	6.46e-07	9.50e-04
1	97	1503	5.81e-07	8.71e-04
1	97	1510	1.10e-07	2.10e-04
1	97	2065	5.23e-06	5.34e-03
1	99	1552	9.80e-06	8.85e-03
1	103	1451	2.32e-08	5.44e-05
1	104	1452	8.86e-06	8.18e-03
1	107	1453	1.81e-10	7.08e-07
1	107	2065	2.71e-06	3.12e-03
1	108	1450	7.92e-06	7.47e-03
1	108	1563	2.10e-06	2.54e-03
1	109	1567	2.52e-06	2.94e-03
1	110	549	6.89e-06	6.69e-03
1	111	194	2.21e-07	3.81e-04
1	111	355	1.11e-05	9.77e-03
1	111	1482	6.09e-32	4.93e-27
1	112	2241	6.99e-08	1.41e-04
1	115	1464	1.63e-09	5.11e-06
1	116	1478	1.06e-05	9.44e-03
1	117	1612	5.88e-06	5.90e-03
1	118	1205	5.00e-11	2.20e-07
1	118	1478	4.69e-06	4.89e-03
1	119	169	7.65e-07	1.09e-03
1	119	1445	6.03e-16	6.77e-12
1	119	1453	4.70e-14	3.75e-10
1	120	315	4.93e-06	5.09e-03
1	120	365	7.34e-06	7.01e-03
1	120	1453	2.35e-07	4.01e-04
1	123	1488	1.39e-07	2.56e-04
1	125	155	1.06e-05	9.40e-03
1	125	2287	1.95e-06	2.39e-03
1	126	353	7.84e-06	7.40e-03
1	126	2061	8.54e-06	7.94e-03
1	127	1445	8.01e-24	2.73e-19
1	128	187	6.59e-06	6.46e-03
1	129	296	2.05e-07	3.56e-04
1	129	304	8.66e-07	1.22e-03
1	129	310	1.06e-05	9.43e-03
1	129	340	2.62e-07	4.41e-04
1	129	476	6.58e-06	6.46e-03
1	129	493	3.82e-08	8.41e-05
1	129	625	3.72e-06	4.07e-03
1	129	630	9.49e-06	8.63e-03
1	129	659	3.17e-08	7.15e-05
1	129	697	7.31e-06	6.99e-03
1	129	774	2.44e-06	2.86e-03
1	129	807	1.47e-06	1.88e-03
1	129	838	2.91e-17	3.95e-13
1	129	1019	1.07e-05	9.48e-03
1	129	1124	1.32e-07	2.45e-04
1	129	1529	8.18e-07	1.16e-03
1	129	1543	1.68e-08	4.10e-05
1	129	1793	5.07e-07	7.75e-04
1	129	1806	1.71e-06	2.14e-03
1	129	1833	4.66e-08	9.92e-05
1	129	1866	2.17e-06	2.61e-03
1	129	1995	3.95e-06	4.26e-03
1	129	2089	1.32e-06	1.72e-03
1	129	2208	1.95e-06	2.39e-03
1	129	2368	2.65e-07	4.45e-04
1	129	2460	2.65e-07	4.45e-04
1	137	185	1.17e-06	1.55e-03
1	137	311	6.85e-07	9.97e-04
1	137	343	1.56e-11	7.57e-08
1	137	346	3.10e-08	7.01e-05
1	137	347	1.18e-07	2.23e-04
1	137	348	1.38e-06	1.79e-03
1	137	350	3.07e-08	6.97e-05
1	137	375	1.77e-06	2.20e-03
1	137	475	1.58e-06	2.00e-03
1	137	504	1.78e-06	2.21e-03
1	137	760	9.30e-07	1.29e-03
1	137	817	1.11e-06	1.49e-03
1	137	1112	1.02e-05	9.16e-03
1	137	1171	7.53e-06	7.15e-03
1	137	1464	4.96e-34	4.84e-29
1	137	1502	5.86e-06	5.88e-03
1	137	2470	7.36e-06	7.02e-03
1	141	1464	1.61e-08	3.93e-05
1	146	1478	1.06e-06	1.44e-03
1	146	1615	7.23e-06	6.94e-03
1	148	1445	5.05e-08	1.06e-04
1	149	1492	3.60e-08	7.96e-05
1	149	2241	1.36e-07	2.51e-04
1	150	1496	1.32e-07	2.45e-04
1	151	1464	3.91e-07	6.22e-04
1	153	1453	3.08e-10	1.14e-06
1	153	2287	4.85e-09	1.36e-05
1	154	2241	2.65e-07	4.45e-04
1	155	838	7.38e-08	1.48e-04
1	157	1088	1.58e-08	3.88e-05
1	157	1205	1.95e-06	2.39e-03
1	157	1452	8.67e-06	8.04e-03
1	158	366	2.84e-07	4.74e-04
1	158	1131	1.04e-06	1.41e-03
1	158	1453	8.67e-06	8.04e-03
1	160	1453	2.99e-07	4.96e-04
1	160	1515	8.23e-06	7.70e-03
1	160	1564	1.62e-06	2.04e-03
1	160	2285	8.85e-11	3.69e-07
1	161	1445	5.07e-16	5.76e-12
1	163	440	5.01e-06	5.15e-03
1	163	1098	6.41e-12	3.37e-08
1	163	1453	5.30e-07	8.04e-04
1	163	1615	6.91e-14	5.35e-10
1	164	321	5.84e-07	8.74e-04
1	164	327	9.78e-07	1.35e-03
1	164	1205	3.21e-07	5.24e-04
1	164	1453	1.91e-06	2.36e-03
1	164	1540	1.01e-05	9.07e-03
1	164	1551	6.61e-06	6.48e-03
1	164	1561	1.89e-09	5.81e-06
1	165	1453	2.51e-16	2.99e-12
1	165	1493	5.23e-07	7.95e-04
1	166	1451	5.91e-12	3.13e-08
1	166	1453	1.35e-07	2.50e-04
1	166	1464	1.23e-08	3.11e-05
1	166	1566	2.92e-07	4.85e-04
1	166	2065	2.38e-07	4.06e-04
1	166	2433	5.15e-07	7.85e-04
1	167	1492	4.54e-06	4.77e-03
1	167	2349	1.95e-06	2.39e-03
1	168	1453	6.20e-38	8.16e-33
1	168	1457	2.37e-09	7.13e-06
1	168	1492	1.18e-06	1.56e-03
1	168	1496	2.70e-23	8.55e-19
1	168	1507	3.35e-06	3.72e-03
1	169	280	9.59e-07	1.32e-03
1	169	453	9.77e-06	8.82e-03
1	169	538	4.76e-08	1.01e-04
1	169	1452	2.69e-12	1.54e-08
1	169	1453	1.80e-33	1.67e-28
1	169	1477	4.18e-08	9.08e-05
1	169	1537	9.23e-07	1.28e-03
1	169	1557	1.08e-05	9.55e-03
1	169	2020	4.50e-06	4.74e-03
1	169	2021	6.61e-10	2.26e-06
1	169	2349	1.36e-07	2.51e-04
1	170	550	4.12e-07	6.49e-04
1	170	1453	3.35e-31	2.53e-26
1	170	1464	9.47e-34	9.12e-29
1	170	1845	1.14e-05	9.97e-03
1	170	2349	1.27e-18	2.12e-14
1	172	1445	4.17e-14	3.38e-10
1	172	1453	8.27e-44	1.82e-38
1	172	1478	9.15e-11	3.80e-07
1	172	1492	1.01e-11	5.08e-08
1	172	1511	9.02e-06	8.30e-03
1	172	2349	7.36e-06	7.02e-03
1	173	1211	6.25e-06	6.19e-03
1	173	1464	1.68e-09	5.23e-06
1	173	1555	2.22e-07	3.81e-04
1	174	2432	3.59e-08	7.95e-05
1	176	1452	3.99e-06	4.29e-03
1	178	1445	9.90e-17	1.25e-12
1	178	1453	1.86e-09	5.72e-06
1	183	1464	7.16e-06	6.89e-03
1	184	1453	4.24e-08	9.18e-05
1	184	1488	6.10e-14	4.79e-10
1	187	1464	2.94e-10	1.09e-06
1	188	1464	6.93e-10	2.36e-06
1	188	1497	6.63e-08	1.35e-04
1	192	2241	2.33e-11	1.09e-07
1	194	384	7.58e-06	7.19e-03
1	194	1464	1.34e-06	1.75e-03
1	194	1478	9.97e-07	1.37e-03
1	196	1102	8.40e-06	7.83e-03
1	196	1450	1.59e-08	3.91e-05
1	196	1451	1.46e-09	4.60e-06
1	198	1551	4.81e-09	1.34e-05
1	198	1614	4.73e-06	4.93e-03
1	199	1488	1.11e-12	6.86e-09
1	200	1089	1.13e-26	5.29e-22
1	204	1493	4.98e-06	5.13e-03
1	204	2287	1.00e-06	1.37e-03
1	205	1615	6.93e-06	6.72e-03
1	207	1445	9.80e-09	2.54e-05
1	210	1493	4.24e-07	6.66e-04
1	211	1464	1.36e-07	2.51e-04
1	213	1488	7.23e-08	1.46e-04
1	215	1439	3.49e-43	7.36e-38
1	216	2241	8.85e-11	3.69e-07
1	217	1426	5.42e-07	8.19e-04
1	217	1559	2.57e-09	7.67e-06
1	217	2481	3.79e-06	4.12e-03
1	218	1451	1.42e-08	3.52e-05
1	218	1493	4.94e-13	3.25e-09
1	219	1205	7.39e-07	1.06e-03
1	221	1464	4.99e-15	4.71e-11
1	221	1548	3.65e-06	4.00e-03
1	221	2287	7.36e-06	7.02e-03
1	222	1482	7.05e-40	1.17e-34
1	222	1508	1.08e-05	9.54e-03
1	222	1512	8.00e-06	7.53e-03
1	222	1560	1.14e-06	1.53e-03
1	222	2020	2.00e-06	2.44e-03
1	223	1566	4.56e-06	4.79e-03
1	225	2061	1.62e-07	2.93e-04
1	226	1564	6.29e-06	6.23e-03
1	227	1555	3.24e-06	3.63e-03
1	227	2241	1.28e-09	4.09e-06
1	228	1464	1.15e-15	1.23e-11
1	230	1453	4.87e-06	5.04e-03
1	231	1453	2.57e-08	5.94e-05
1	232	1497	1.60e-10	6.32e-07
1	234	1497	8.81e-11	3.68e-07
1	237	1445	9.76e-20	1.92e-15
1	237	1454	8.11e-06	7.61e-03
1	237	1541	6.64e-06	6.50e-03
1	237	1553	9.47e-06	8.61e-03
1	237	2013	3.09e-07	5.08e-04
1	238	1205	7.62e-10	2.57e-06
1	238	1555	6.66e-06	6.52e-03
1	238	2022	2.32e-06	2.75e-03
1	239	1451	2.88e-07	4.80e-04
1	239	1557	3.43e-06	3.79e-03
1	239	2061	9.07e-07	1.27e-03
1	240	1464	3.56e-08	7.90e-05
1	242	1205	1.40e-07	2.58e-04
1	242	1560	8.45e-06	7.87e-03
1	242	1835	2.22e-06	2.65e-03
1	242	1845	9.51e-06	8.64e-03
1	243	1101	3.75e-07	5.99e-04
1	243	1103	2.61e-10	9.81e-07
1	243	1168	6.63e-07	9.70e-04
1	243	1551	4.58e-09	1.29e-05
1	243	1557	2.51e-08	5.82e-05
1	243	1688	2.73e-06	3.13e-03
1	243	1706	7.64e-06	7.24e-03
1	243	2015	5.05e-06	5.19e-03
1	243	2027	3.80e-08	8.37e-05
1	243	2040	3.55e-06	3.90e-03
1	244	1450	7.25e-06	6.95e-03
1	244	1464	5.30e-07	8.04e-04
1	245	1552	3.19e-07	5.20e-04
1	245	2019	8.62e-08	1.70e-04
1	246	1208	9.70e-31	7.06e-26
1	248	1505	3.83e-06	4.15e-03
1	249	1445	2.73e-11	1.27e-07
1	249	1615	4.26e-06	4.54e-03
1	250	1452	1.82e-13	1.29e-09
1	250	1496	2.51e-17	3.43e-13
1	250	1557	1.05e-07	2.01e-04
1	250	2036	5.57e-07	8.39e-04
1	251	1560	6.63e-08	1.35e-04
1	254	1496	8.54e-20	1.69e-15
1	255	1426	6.81e-06	6.64e-03
1	256	1492	2.37e-06	2.79e-03
1	256	1550	5.12e-07	7.81e-04
1	256	1559	1.10e-09	3.58e-06
1	258	1496	2.37e-10	9.01e-07
1	259	1615	3.48e-08	7.76e-05
1	262	1445	2.49e-09	7.47e-06
1	262	1474	2.43e-14	2.05e-10
1	263	1453	9.32e-07	1.29e-03
1	263	1615	2.52e-06	2.94e-03
1	265	1544	9.61e-06	8.71e-03
1	266	1454	2.21e-06	2.65e-03
1	266	2021	1.55e-06	1.97e-03
1	267	1451	1.84e-11	8.82e-08
1	268	1428	8.25e-35	8.69e-30
1	268	1450	1.02e-09	3.34e-06
1	268	1452	5.17e-06	5.30e-03
1	268	1505	2.16e-06	2.61e-03
1	268	1558	2.14e-07	3.70e-04
1	268	2032	3.56e-06	3.91e-03
1	268	2061	6.18e-09	1.69e-05
1	269	1496	3.76e-10	1.37e-06
1	269	1502	8.62e-07	1.21e-03
1	269	1560	2.68e-06	3.09e-03
1	269	1615	3.39e-07	5.48e-04
1	272	1555	5.89e-09	1.61e-05
1	272	1560	3.26e-07	5.30e-04
1	272	2021	2.18e-07	3.75e-04
1	272	2432	3.79e-06	4.12e-03
1	273	1454	6.11e-06	6.09e-03
1	273	1558	2.24e-06	2.68e-03
1	273	1559	4.08e-06	4.37e-03
1	274	1452	6.41e-11	2.76e-07
1	275	1457	2.12e-08	5.01e-05
1	276	1453	1.17e-10	4.78e-07
1	276	1555	9.61e-06	8.71e-03
1	277	1555	5.09e-08	1.07e-04
1	278	1452	5.22e-10	1.83e-06
1	278	1457	3.27e-08	7.34e-05
1	278	1615	4.33e-08	9.33e-05
1	280	1451	3.87e-08	8.50e-05
1	281	1614	3.57e-06	3.92e-03
1	282	1453	1.47e-13	1.07e-09
1	282	1505	7.16e-07	1.03e-03
1	282	1563	7.16e-06	6.89e-03
1	284	1449	3.57e-06	3.92e-03
1	284	1498	2.16e-08	5.09e-05
1	285	2020	2.01e-07	3.51e-04
1	285	2065	3.30e-06	3.68e-03
1	286	1007	3.90e-07	6.20e-04
1	286	1445	2.01e-22	5.83e-18
1	286	1478	4.40e-08	9.46e-05
1	286	1498	2.88e-07	4.80e-04
1	286	2020	2.40e-07	4.09e-04
1	287	1544	1.13e-05	9.89e-03
1	288	544	4.47e-06	4.72e-03
1	288	1098	6.70e-07	9.78e-04
1	288	1450	1.71e-09	5.30e-06
1	288	1505	4.80e-11	2.12e-07
1	288	1563	7.00e-06	6.77e-03
1	288	1611	3.49e-07	5.61e-04
1	288	2287	1.29e-14	1.13e-10
1	289	1205	1.14e-08	2.91e-05
1	289	1453	7.89e-09	2.10e-05
1	290	2432	7.36e-06	7.02e-03
1	291	1205	4.64e-07	7.18e-04
1	291	1208	2.05e-57	7.93e-52
1	291	2123	5.22e-06	5.34e-03
1	291	2432	9.46e-09	2.46e-05
1	292	1482	4.17e-29	2.51e-24
1	294	1205	1.77e-08	4.29e-05
1	295	312	4.51e-06	4.75e-03
1	296	311	7.84e-07	1.12e-03
1	296	2126	4.35e-06	4.62e-03
1	301	2241	4.72e-08	1.00e-04
1	306	1213	6.01e-06	6.01e-03
1	309	1497	4.08e-09	1.16e-05
1	312	1493	6.11e-06	6.09e-03
1	314	1445	5.95e-11	2.58e-07
1	314	2241	2.78e-07	4.64e-04
1	315	1451	3.45e-14	2.84e-10
1	315	1549	7.68e-09	2.05e-05
1	316	1132	4.45e-08	9.55e-05
1	317	1451	1.13e-07	2.15e-04
1	321	1445	5.70e-13	3.70e-09
1	321	2019	1.74e-07	3.10e-04
1	322	2019	7.46e-06	7.10e-03
1	324	1555	2.10e-06	2.54e-03
1	324	1560	6.01e-06	6.00e-03
1	324	2018	5.48e-06	5.55e-03
1	325	1453	1.38e-08	3.45e-05
1	325	1493	6.04e-07	8.98e-04
1	325	1505	2.83e-08	6.48e-05
1	325	1551	9.17e-10	3.04e-06
1	325	1559	8.66e-06	8.03e-03
1	325	1564	3.81e-06	4.14e-03
1	326	1208	1.32e-32	1.14e-27
1	326	1508	8.97e-06	8.26e-03
1	327	1439	3.55e-48	9.78e-43
1	328	1488	1.97e-16	2.39e-12
1	329	1456	5.32e-06	5.42e-03
1	330	1452	2.70e-09	8.03e-06
1	330	1488	1.93e-14	1.65e-10
1	330	2020	1.24e-06	1.63e-03
1	331	1497	2.11e-09	6.41e-06
1	331	1502	6.81e-06	6.64e-03
1	331	2013	6.75e-06	6.59e-03
1	331	2020	1.53e-06	1.95e-03
1	332	1097	1.03e-05	9.19e-03
1	333	939	6.83e-06	6.65e-03
1	335	1452	2.67e-06	3.08e-03
1	335	1505	4.41e-06	4.66e-03
1	335	1509	6.48e-06	6.38e-03
1	343	2241	2.49e-07	4.22e-04
1	345	1208	3.19e-19	5.84e-15
1	349	1493	6.64e-08	1.35e-04
1	350	1615	3.47e-06	3.83e-03
1	353	1088	1.05e-05	9.32e-03
1	353	1445	1.39e-12	8.38e-09
1	353	1488	6.83e-14	5.29e-10
1	355	1497	2.50e-10	9.44e-07
1	356	1445	2.70e-19	5.00e-15
1	356	2020	5.07e-07	7.75e-04
1	357	1615	4.54e-07	7.04e-04
1	362	1566	1.25e-06	1.64e-03
1	363	1451	8.79e-07	1.23e-03
1	363	1488	1.59e-12	9.53e-09
1	364	1451	4.09e-07	6.45e-04
1	365	2019	7.28e-06	6.98e-03
1	366	1451	3.83e-10	1.39e-06
1	366	1478	1.04e-06	1.42e-03
1	368	1496	1.92e-13	1.36e-09
1	368	2260	3.76e-06	4.10e-03
1	369	1445	6.47e-12	3.40e-08
1	373	1488	2.83e-12	1.61e-08
1	376	1488	6.44e-09	1.75e-05
1	376	1496	6.14e-08	1.26e-04
1	376	1497	1.85e-09	5.68e-06
1	378	1497	3.51e-07	5.65e-04
1	381	476	5.39e-06	5.48e-03
1	381	1497	4.61e-07	7.14e-04
1	382	1452	1.75e-07	3.11e-04
1	383	1464	3.74e-08	8.26e-05
1	386	1089	9.67e-22	2.53e-17
1	388	1478	5.10e-07	7.79e-04
1	391	1482	5.81e-46	1.41e-40
1	393	1208	2.70e-27	1.36e-22
1	393	1450	1.00e-06	1.37e-03
1	393	1488	4.96e-12	2.67e-08
1	394	1464	6.94e-10	2.36e-06
1	396	1451	8.49e-06	7.90e-03
1	396	1482	1.08e-21	2.81e-17
1	397	1488	5.59e-09	1.54e-05
1	398	1496	1.55e-08	3.80e-05
1	399	1557	1.72e-06	2.15e-03
1	399	2022	1.58e-06	2.00e-03
1	400	1497	4.10e-06	4.39e-03
1	401	1555	1.85e-08	4.44e-05
1	402	1205	1.28e-07	2.39e-04
1	402	1477	1.25e-06	1.65e-03
1	404	1101	1.68e-07	3.01e-04
1	404	1445	3.78e-13	2.53e-09
1	404	2024	3.97e-07	6.30e-04
1	404	2025	9.40e-06	8.57e-03
1	406	1445	1.12e-07	2.13e-04
1	407	1558	3.08e-06	3.48e-03
1	409	2285	6.04e-06	6.03e-03
1	410	1492	3.28e-07	5.33e-04
1	410	2287	1.39e-06	1.79e-03
1	411	1615	1.09e-05	9.66e-03
1	412	1496	7.76e-09	2.07e-05
1	412	1615	1.29e-06	1.69e-03
1	413	2432	7.36e-06	7.02e-03
1	414	1496	1.15e-17	1.67e-13
1	415	1615	4.94e-10	1.74e-06
1	416	1615	6.04e-07	8.98e-04
1	417	1445	1.68e-11	8.12e-08
1	419	1451	1.19e-06	1.58e-03
1	420	1445	6.65e-09	1.80e-05
1	423	1496	3.15e-06	3.55e-03
1	427	1428	8.73e-15	7.84e-11
1	427	1615	4.97e-10	1.76e-06
1	430	1482	2.06e-63	8.69e-58
1	432	1453	1.11e-05	9.79e-03
1	433	1464	1.07e-06	1.45e-03
1	433	2020	4.27e-07	6.69e-04
1	434	1497	5.69e-07	8.54e-04
1	436	1451	6.45e-07	9.48e-04
1	437	1434	4.12e-07	6.50e-04
1	438	1492	2.87e-07	4.78e-04
1	439	1550	7.30e-07	1.05e-03
1	439	1556	8.34e-06	7.79e-03
1	439	2013	7.87e-07	1.12e-03
1	441	838	6.20e-06	6.15e-03
1	441	1451	3.15e-10	1.16e-06
1	441	1452	2.66e-06	3.07e-03
1	441	1464	2.58e-13	1.78e-09
1	441	1478	5.09e-07	7.78e-04
1	441	1544	6.45e-06	6.36e-03
1	441	2027	1.04e-05	9.31e-03
1	442	1560	2.29e-08	5.37e-05
1	443	1496	4.33e-13	2.87e-09
1	443	1502	9.98e-07	1.37e-03
1	443	1566	9.77e-07	1.34e-03
1	443	2021	4.62e-07	7.15e-04
1	444	1434	1.12e-18	1.90e-14
1	444	1453	5.00e-12	2.69e-08
1	444	1497	1.20e-07	2.26e-04
1	444	1561	8.49e-07	1.20e-03
1	444	1566	2.71e-06	3.12e-03
1	446	1089	4.23e-19	7.65e-15
1	452	1445	1.57e-16	1.92e-12
1	452	1453	1.48e-10	5.89e-07
1	452	1478	3.10e-07	5.09e-04
1	452	1482	1.67e-45	3.87e-40
1	452	1615	1.62e-21	4.08e-17
1	453	1451	1.22e-06	1.61e-03
1	453	1559	1.99e-06	2.43e-03
1	454	1457	8.74e-06	8.09e-03
1	454	2022	6.37e-09	1.73e-05
1	455	1434	3.36e-10	1.23e-06
1	455	1497	6.07e-07	9.01e-04
1	455	2023	3.10e-06	3.50e-03
1	456	1445	1.15e-08	2.94e-05
1	457	1464	9.24e-09	2.41e-05
1	457	1555	1.68e-07	3.02e-04
1	458	1560	6.47e-06	6.37e-03
1	459	1555	1.98e-09	6.07e-06
1	460	2350	6.06e-06	6.04e-03
1	461	1496	1.97e-13	1.39e-09
1	461	1497	4.98e-09	1.39e-05
1	461	1505	7.22e-11	3.07e-07
1	462	1451	2.08e-24	7.59e-20
1	463	1615	5.02e-12	2.70e-08
1	464	1557	9.19e-06	8.42e-03
1	466	1450	2.92e-06	3.33e-03
1	467	1464	9.93e-07	1.36e-03
1	468	1102	6.23e-06	6.18e-03
1	469	1450	1.02e-06	1.40e-03
1	470	1451	2.90e-06	3.31e-03
1	471	1464	2.50e-11	1.17e-07
1	472	1089	3.33e-16	3.90e-12
1	473	2287	4.34e-06	4.61e-03
1	475	1453	4.05e-07	6.40e-04
1	475	1488	7.14e-23	2.14e-18
1	482	1464	1.36e-07	2.51e-04
1	485	2432	9.35e-06	8.54e-03
1	489	1445	5.27e-18	8.02e-14
1	489	1488	6.13e-10	2.11e-06
1	490	1445	1.69e-07	3.04e-04
1	491	1445	9.00e-11	3.74e-07
1	491	1496	1.68e-09	5.24e-06
1	494	1464	2.63e-06	3.04e-03
1	497	1496	3.23e-08	7.25e-05
1	497	1615	4.96e-06	5.11e-03
1	509	1208	1.54e-20	3.43e-16
1	511	1474	2.63e-37	3.27e-32
1	512	2355	5.72e-06	5.76e-03
1	515	1615	1.13e-11	5.63e-08
1	516	1496	7.09e-19	1.23e-14
1	517	1464	2.41e-07	4.10e-04
1	520	1493	1.01e-05	9.09e-03
1	522	1208	3.55e-16	4.13e-12
1	522	1496	4.23e-06	4.51e-03
1	523	1445	2.30e-08	5.39e-05
1	525	1553	2.21e-06	2.65e-03
1	526	1445	6.69e-12	3.50e-08
1	526	2065	4.53e-06	4.77e-03
1	528	1559	1.02e-05	9.16e-03
1	532	1454	1.06e-05	9.40e-03
1	532	2061	2.41e-06	2.83e-03
1	533	1552	4.09e-06	4.38e-03
1	535	1555	2.94e-06	3.35e-03
1	536	1445	5.95e-09	1.63e-05
1	536	2061	1.41e-06	1.83e-03
1	538	1558	9.23e-06	8.46e-03
1	540	1496	1.35e-06	1.75e-03
1	542	1445	1.68e-20	3.71e-16
1	542	1482	1.96e-24	7.21e-20
1	542	1615	3.15e-06	3.55e-03
1	543	1453	2.84e-11	1.31e-07
1	543	1457	3.62e-06	3.96e-03
1	545	2241	1.74e-09	5.38e-06
1	547	1464	5.35e-06	5.44e-03
1	550	1536	6.29e-06	6.22e-03
1	552	1453	3.21e-15	3.13e-11
1	557	570	4.03e-06	4.33e-03
1	558	570	7.47e-07	1.07e-03
1	558	1615	1.04e-08	2.68e-05
1	560	1445	2.31e-06	2.73e-03
1	560	1474	1.49e-11	7.27e-08
1	560	1488	1.38e-07	2.54e-04
1	562	1439	1.23e-18	2.07e-14
1	564	1445	2.28e-07	3.90e-04
1	565	1474	5.75e-12	3.05e-08
1	570	1445	2.46e-08	5.73e-05
1	570	1450	3.43e-06	3.79e-03
1	573	1453	8.11e-06	7.62e-03
1	575	1474	2.65e-11	1.24e-07
1	577	1089	2.77e-11	1.28e-07
1	579	1496	1.68e-09	5.23e-06
1	581	1089	1.24e-12	7.58e-09
1	581	1434	5.85e-06	5.87e-03
1	581	1488	6.33e-09	1.72e-05
1	582	1488	1.95e-07	3.41e-04
1	585	1478	6.78e-07	9.88e-04
1	585	1488	4.97e-11	2.19e-07
1	589	1496	8.54e-07	1.20e-03
1	590	1439	7.59e-21	1.75e-16
1	591	2241	3.25e-10	1.20e-06
1	592	601	1.16e-06	1.54e-03
1	592	1445	6.66e-10	2.27e-06
1	592	1496	7.35e-09	1.97e-05
1	593	1496	1.87e-07	3.29e-04
1	596	1445	4.61e-11	2.04e-07
1	603	1089	6.54e-12	3.43e-08
1	604	1497	6.78e-07	9.88e-04
1	605	1496	8.42e-08	1.67e-04
1	613	1496	2.15e-07	3.72e-04
1	614	1208	6.99e-18	1.04e-13
1	616	1496	8.11e-06	7.62e-03
1	617	1496	4.69e-10	1.66e-06
1	618	1089	3.41e-08	7.62e-05
1	624	1474	6.16e-13	3.97e-09
1	624	1493	2.79e-07	4.66e-04
1	627	1497	1.98e-10	7.67e-07
1	629	1478	3.14e-07	5.15e-04
1	631	2431	6.96e-07	1.01e-03
1	637	1089	3.43e-14	2.82e-10
1	639	1089	1.15e-08	2.93e-05
1	640	1445	2.61e-06	3.03e-03
1	644	1445	2.14e-15	2.16e-11
1	644	1496	9.16e-07	1.28e-03
1	646	1496	2.71e-06	3.11e-03
1	647	1089	2.61e-10	9.80e-07
1	648	1967	7.48e-07	1.07e-03
1	656	1089	3.08e-23	9.69e-19
1	656	1464	8.77e-06	8.11e-03
1	658	1482	3.26e-15	3.18e-11
1	660	1089	1.62e-10	6.40e-07
1	660	1445	2.62e-14	2.19e-10
1	661	1496	7.16e-07	1.03e-03
1	665	1488	3.09e-06	3.49e-03
1	669	1089	1.16e-10	4.73e-07
1	680	2241	8.42e-13	5.31e-09
1	683	1497	8.34e-06	7.79e-03
1	684	1208	5.29e-15	4.96e-11
1	687	1451	4.27e-06	4.55e-03
1	688	1208	4.85e-16	5.51e-12
1	689	1445	1.15e-06	1.53e-03
1	690	1089	1.29e-11	6.39e-08
1	693	2241	2.46e-10	9.32e-07
1	696	1488	3.37e-06	3.74e-03
1	698	1089	3.75e-14	3.07e-10
1	700	1089	5.29e-07	8.03e-04
1	701	2241	3.23e-09	9.43e-06
1	707	1208	2.89e-14	2.41e-10
1	712	1089	1.40e-09	4.44e-06
1	712	1208	2.80e-15	2.76e-11
1	713	1496	6.37e-06	6.30e-03
1	715	2241	6.07e-10	2.09e-06
1	716	1208	4.30e-16	4.94e-12
1	718	1488	4.37e-17	5.82e-13
1	722	1450	2.24e-06	2.68e-03
1	722	1496	2.17e-07	3.74e-04
1	723	1488	1.26e-07	2.36e-04
1	726	1488	3.02e-07	4.99e-04
1	730	1488	2.57e-06	2.98e-03
1	732	1497	1.78e-06	2.21e-03
1	734	1496	3.02e-07	4.99e-04
1	735	2432	7.46e-06	7.10e-03
1	740	1488	5.57e-08	1.16e-04
1	746	2432	2.42e-06	2.84e-03
1	749	1482	2.85e-13	1.96e-09
1	759	1445	4.27e-06	4.55e-03
1	761	1089	9.54e-29	5.47e-24
1	766	1089	7.92e-09	2.11e-05
1	769	1439	3.66e-37	4.48e-32
1	772	1089	4.72e-08	1.00e-04
1	775	1488	4.90e-06	5.06e-03
1	777	1451	9.92e-08	1.92e-04
1	778	1482	8.32e-27	3.92e-22
1	780	1445	1.78e-12	1.06e-08
1	782	1439	3.94e-22	1.10e-17
1	783	1445	6.46e-12	3.40e-08
1	783	1493	5.78e-06	5.81e-03
1	784	1451	4.41e-07	6.88e-04
1	785	1493	1.66e-09	5.16e-06
1	787	2432	1.01e-05	9.04e-03
1	789	1493	7.36e-07	1.06e-03
1	793	1445	5.16e-06	5.29e-03
1	794	1474	2.55e-11	1.19e-07
1	798	1497	3.14e-06	3.54e-03
1	800	1445	5.08e-10	1.79e-06
1	801	1089	1.04e-17	1.51e-13
1	803	1474	4.02e-11	1.80e-07
1	803	1488	4.06e-07	6.41e-04
1	807	1089	4.88e-07	7.49e-04
1	808	1089	5.25e-10	1.84e-06
1	810	1496	9.23e-07	1.28e-03
1	813	1089	5.12e-07	7.82e-04
1	813	1439	2.93e-16	3.45e-12
1	813	1488	5.12e-06	5.25e-03
1	814	1089	9.25e-08	1.81e-04
1	816	1474	4.52e-14	3.63e-10
1	817	1089	3.27e-06	3.65e-03
1	820	2241	1.27e-13	9.36e-10
1	823	1482	1.59e-13	1.15e-09
1	823	1496	6.83e-10	2.32e-06
1	830	1089	6.48e-06	6.38e-03
1	834	1208	4.66e-14	3.72e-10
1	836	1050	1.08e-05	9.54e-03
1	836	1051	4.09e-06	4.38e-03
1	836	1063	7.84e-06	7.40e-03
1	836	1835	2.33e-07	3.98e-04
1	836	1894	1.51e-06	1.93e-03
1	836	2281	2.73e-06	3.13e-03
1	836	2371	8.47e-09	2.24e-05
1	836	2380	7.83e-06	7.39e-03
1	836	2424	1.05e-06	1.42e-03
1	837	2390	3.32e-06	3.70e-03
1	837	2421	9.25e-10	3.06e-06
1	837	2472	3.33e-06	3.71e-03
1	838	1540	6.22e-07	9.20e-04
1	838	1608	6.39e-08	1.31e-04
1	838	1945	9.53e-08	1.86e-04
1	838	2065	4.91e-23	1.51e-18
1	838	2159	4.54e-06	4.78e-03
1	838	2409	4.18e-07	6.57e-04
1	838	2414	7.87e-07	1.12e-03
1	838	2424	3.48e-06	3.83e-03
1	839	1445	6.59e-12	3.46e-08
1	841	1089	1.44e-06	1.86e-03
1	844	1089	3.11e-10	1.15e-06
1	844	1496	2.42e-07	4.11e-04
1	845	1445	1.49e-06	1.91e-03
1	846	1208	3.02e-08	6.86e-05
1	849	1208	3.32e-15	3.23e-11
1	853	1089	2.16e-08	5.09e-05
1	853	1445	4.97e-06	5.12e-03
1	853	1493	4.35e-06	4.61e-03
1	857	1208	3.99e-13	2.67e-09
1	859	1456	2.37e-06	2.79e-03
1	859	1457	3.62e-12	2.00e-08
1	859	1482	3.44e-14	2.84e-10
1	860	1208	5.51e-13	3.59e-09
1	861	1208	4.80e-10	1.70e-06
1	863	1208	2.07e-13	1.46e-09
1	863	1451	1.62e-06	2.04e-03
1	865	1089	7.17e-14	5.53e-10
1	865	2241	4.23e-09	1.20e-05
1	867	1208	4.56e-09	1.28e-05
1	867	1474	2.56e-07	4.32e-04
1	870	1089	3.42e-07	5.52e-04
1	871	1482	8.42e-11	3.53e-07
1	878	1089	9.13e-07	1.27e-03
1	878	1488	2.87e-06	3.28e-03
1	880	1445	6.85e-06	6.66e-03
1	885	1089	2.38e-06	2.80e-03
1	886	1208	1.36e-08	3.39e-05
1	887	1474	1.90e-16	2.31e-12
1	889	1089	2.52e-06	2.93e-03
1	889	2431	1.92e-06	2.36e-03
1	891	1208	2.92e-08	6.68e-05
1	893	1445	3.16e-08	7.12e-05
1	895	1428	8.04e-12	4.13e-08
1	895	1482	8.60e-17	1.10e-12
1	895	2241	4.64e-10	1.65e-06
1	899	1445	2.07e-12	1.21e-08
1	900	1445	6.56e-06	6.44e-03
1	900	1478	2.24e-06	2.68e-03
1	901	1208	2.66e-11	1.24e-07
1	902	1445	2.79e-06	3.19e-03
1	905	1488	3.15e-07	5.16e-04
1	907	1208	5.28e-11	2.31e-07
1	911	1208	1.74e-09	5.38e-06
1	912	1208	4.72e-09	1.32e-05
1	915	1496	7.07e-07	1.02e-03
1	916	1208	7.99e-22	2.12e-17
1	917	1445	1.08e-07	2.07e-04
1	919	1208	1.60e-10	6.34e-07
1	920	1464	6.49e-07	9.54e-04
1	922	1208	3.51e-11	1.59e-07
1	922	1439	1.14e-18	1.92e-14
1	927	1445	4.87e-06	5.04e-03
1	929	1089	2.26e-16	2.72e-12
1	931	1488	9.72e-08	1.89e-04
1	932	1208	7.15e-19	1.24e-14
1	933	1451	1.21e-08	3.07e-05
1	944	1208	1.35e-11	6.65e-08
1	944	1439	3.14e-19	5.76e-15
1	945	1482	7.62e-18	1.13e-13
1	945	2241	9.67e-12	4.89e-08
1	948	1439	1.26e-19	2.42e-15
1	948	1445	1.60e-06	2.03e-03
1	949	1439	1.54e-15	1.61e-11
1	949	1482	1.94e-12	1.14e-08
1	951	1445	1.86e-07	3.28e-04
1	952	1474	3.15e-09	9.24e-06
1	955	1496	9.75e-07	1.34e-03
1	955	2432	2.23e-06	2.66e-03
1	956	2432	1.46e-12	8.78e-09
1	969	1445	6.95e-06	6.73e-03
1	974	1208	1.20e-07	2.26e-04
1	978	1208	2.29e-16	2.75e-12
1	982	1208	9.95e-07	1.37e-03
1	986	1615	7.23e-06	6.94e-03
1	988	1615	7.02e-12	3.65e-08
1	989	1445	3.55e-07	5.71e-04
1	993	1488	1.77e-06	2.20e-03
1	995	1493	1.09e-06	1.47e-03
1	1001	1488	6.40e-07	9.43e-04
1	1002	2432	2.68e-08	6.17e-05
1	1004	1089	1.07e-10	4.40e-07
1	1006	1450	7.70e-07	1.10e-03
1	1007	1208	8.13e-18	1.20e-13
1	1011	2061	6.50e-06	6.39e-03
1	1012	1496	9.54e-07	1.32e-03
1	1015	1439	1.36e-13	9.96e-10
1	1015	1445	7.63e-13	4.85e-09
1	1015	1474	1.51e-07	2.76e-04
1	1016	1208	3.02e-11	1.39e-07
1	1016	1474	6.57e-09	1.78e-05
1	1016	1488	3.06e-06	3.47e-03
1	1018	1497	1.03e-06	1.40e-03
1	1021	1482	2.09e-10	8.05e-07
1	1023	1089	2.05e-07	3.55e-04
1	1025	1089	2.60e-08	6.01e-05
1	1028	1089	3.85e-10	1.39e-06
1	1029	1208	6.76e-09	1.82e-05
1	1036	1089	5.49e-10	1.91e-06
1	1037	1615	9.03e-06	8.30e-03
1	1045	2431	1.30e-07	2.41e-04
1	1046	1089	4.48e-08	9.61e-05
1	1048	2432	6.10e-06	6.08e-03
1	1050	1496	1.87e-07	3.30e-04
1	1057	1208	3.45e-08	7.68e-05
1	1058	1208	5.84e-09	1.60e-05
1	1059	1464	4.87e-08	1.03e-04
1	1059	1482	7.27e-10	2.46e-06
1	1065	1428	8.51e-07	1.20e-03
1	1070	1496	7.50e-08	1.50e-04
1	1073	1208	4.65e-08	9.90e-05
1	1074	1208	3.26e-18	5.11e-14
1	1074	1496	9.88e-09	2.56e-05
1	1075	1474	1.44e-08	3.57e-05
1	1077	1493	5.33e-09	1.47e-05
1	1080	1428	1.02e-20	2.31e-16
1	1085	1493	7.61e-07	1.09e-03
1	1088	1478	8.36e-06	7.80e-03
1	1088	1496	2.55e-13	1.77e-09
1	1089	1149	2.22e-06	2.66e-03
1	1089	1158	1.57e-15	1.64e-11
1	1089	1165	5.37e-10	1.88e-06
1	1089	1168	3.31e-06	3.69e-03
1	1089	1173	1.91e-06	2.35e-03
1	1089	1176	1.78e-17	2.50e-13
1	1089	1189	4.52e-07	7.02e-04
1	1089	1190	5.41e-06	5.49e-03
1	1089	1199	3.11e-15	3.05e-11
1	1089	1477	4.00e-39	6.03e-34
1	1089	1499	6.90e-12	3.60e-08
1	1089	1683	4.06e-12	2.22e-08
1	1089	1719	1.33e-11	6.57e-08
1	1089	1767	2.26e-12	1.31e-08
1	1089	1776	2.64e-16	3.14e-12
1	1089	1820	1.60e-13	1.16e-09
1	1089	1879	2.44e-15	2.44e-11
1	1089	1923	1.65e-13	1.19e-09
1	1089	1935	4.74e-13	3.12e-09
1	1089	1971	3.13e-15	3.06e-11
1	1089	2009	7.82e-25	3.08e-20
1	1089	2069	2.63e-19	4.87e-15
1	1089	2131	1.86e-20	4.09e-16
1	1089	2138	5.75e-23	1.76e-18
1	1089	2331	2.33e-17	3.22e-13
1	1089	2480	7.07e-20	1.41e-15
1	1090	1488	5.06e-08	1.07e-04
1	1091	1439	1.75e-14	1.51e-10
1	1092	1208	4.52e-16	5.17e-12
1	1092	1474	4.73e-07	7.30e-04
1	1093	1208	1.19e-06	1.57e-03
1	1094	1482	4.70e-26	2.12e-21
1	1094	1615	1.19e-11	5.91e-08
1	1095	1439	6.15e-15	5.70e-11
1	1095	2241	3.68e-12	2.03e-08
1	1096	1208	1.72e-11	8.29e-08
1	1098	1496	3.49e-06	3.85e-03
1	1098	2028	5.03e-06	5.17e-03
1	1099	1208	4.00e-10	1.44e-06
1	1100	1453	1.85e-07	3.26e-04
1	1101	1482	1.21e-13	9.00e-10
1	1102	1445	3.21e-11	1.47e-07
1	1102	1505	5.44e-10	1.90e-06
1	1102	2023	1.79e-06	2.22e-03
1	1103	1482	8.33e-22	2.20e-17
1	1104	1497	7.60e-06	7.21e-03
1	1109	1496	3.83e-07	6.09e-04
1	1121	1439	4.49e-12	2.44e-08
1	1122	1208	2.21e-06	2.65e-03
1	1130	1208	8.40e-08	1.66e-04
1	1130	1449	9.26e-06	8.48e-03
1	1130	2432	3.56e-06	3.91e-03
1	1133	1445	2.74e-06	3.14e-03
1	1133	1451	7.87e-07	1.12e-03
1	1134	2241	3.44e-12	1.92e-08
1	1138	1208	5.31e-07	8.06e-04
1	1144	2241	2.36e-09	7.11e-06
1	1145	1208	4.56e-07	7.07e-04
1	1145	1428	8.63e-08	1.70e-04
1	1145	1439	1.11e-13	8.32e-10
1	1145	2432	7.37e-11	3.13e-07
1	1146	2241	1.06e-10	4.37e-07
1	1147	1474	1.77e-07	3.15e-04
1	1152	1482	1.37e-07	2.53e-04
1	1154	1445	2.35e-07	4.01e-04
1	1162	1497	6.29e-06	6.23e-03
1	1165	2432	2.80e-09	8.29e-06
1	1170	1474	3.93e-07	6.25e-04
1	1171	1488	1.81e-08	4.36e-05
1	1171	1493	5.86e-08	1.21e-04
1	1172	1488	1.66e-08	4.04e-05
1	1174	1208	2.46e-10	9.31e-07
1	1176	1445	4.14e-07	6.53e-04
1	1177	1445	1.94e-06	2.38e-03
1	1181	1208	5.78e-06	5.81e-03
1	1181	1445	1.71e-13	1.23e-09
1	1182	1482	1.67e-09	5.19e-06
1	1182	2065	7.80e-08	1.56e-04
1	1183	1208	1.31e-08	3.28e-05
1	1183	1474	4.20e-06	4.48e-03
1	1183	1496	1.72e-06	2.15e-03
1	1185	1428	3.39e-06	3.75e-03
1	1186	1496	2.35e-06	2.78e-03
1	1188	1482	3.85e-07	6.13e-04
1	1191	1439	9.72e-20	1.91e-15
1	1194	2241	2.45e-08	5.71e-05
1	1195	1474	1.59e-06	2.01e-03
1	1197	1445	7.78e-08	1.55e-04
1	1197	1474	8.69e-07	1.22e-03
1	1197	1497	1.96e-06	2.40e-03
1	1198	1497	1.97e-07	3.45e-04
1	1200	1496	7.58e-09	2.03e-05
1	1200	1497	1.23e-07	2.30e-04
1	1201	1445	1.82e-06	2.25e-03
1	1201	1449	6.28e-07	9.27e-04
1	1201	1488	3.99e-20	8.30e-16
1	1202	1439	2.81e-11	1.30e-07
1	1202	1445	2.27e-06	2.71e-03
1	1202	1449	1.91e-10	7.41e-07
1	1202	1450	1.44e-06	1.86e-03
1	1202	1496	3.85e-06	4.17e-03
1	1203	1445	2.14e-08	5.05e-05
1	1203	1449	2.43e-22	7.01e-18
1	1203	1450	1.01e-17	1.48e-13
1	1203	1451	9.52e-07	1.32e-03
1	1203	1496	9.44e-08	1.84e-04
1	1204	1445	2.04e-09	6.22e-06
1	1204	1449	3.18e-29	1.94e-24
1	1204	1450	1.71e-74	1.29e-68
1	1204	1464	9.01e-06	8.29e-03
1	1204	1496	1.24e-07	2.32e-04
1	1205	1445	2.83e-13	1.94e-09
1	1205	1449	1.45e-23	4.74e-19
1	1205	1450	4.14e-65	2.05e-59
1	1205	1452	2.00e-20	4.36e-16
1	1205	1967	1.77e-06	2.20e-03
1	1208	1213	3.21e-06	3.60e-03
1	1208	1450	3.74e-62	1.49e-56
1	1208	1492	1.69e-54	6.38e-49
1	1208	1497	3.16e-117	6.47e-111
1	1208	1499	4.06e-13	2.71e-09
1	1208	1510	1.20e-19	2.33e-15
1	1208	1517	1.32e-11	6.52e-08
1	1208	1584	7.82e-16	8.60e-12
1	1208	1594	6.44e-12	3.38e-08
1	1208	1606	1.13e-12	6.99e-09
1	1208	1638	4.39e-13	2.90e-09
1	1208	1679	2.38e-13	1.66e-09
1	1208	1724	2.73e-16	3.24e-12
1	1208	1816	7.88e-22	2.10e-17
1	1208	2090	5.04e-22	1.38e-17
1	1208	2136	3.80e-24	1.34e-19
1	1211	1493	2.56e-13	1.77e-09
1	1211	1497	1.09e-06	1.47e-03
1	1211	2065	4.37e-06	4.63e-03
1	1212	1445	2.39e-15	2.40e-11
1	1212	1493	8.24e-22	2.18e-17
1	1212	1496	1.30e-12	7.91e-09
1	1212	1497	4.89e-11	2.16e-07
1	1213	1493	5.85e-19	1.04e-14
1	1213	1496	5.26e-11	2.30e-07
1	1213	1497	4.03e-06	4.33e-03
1	1428	1586	4.38e-09	1.23e-05
1	1428	1599	2.20e-07	3.78e-04
1	1428	1981	6.56e-07	9.61e-04
1	1428	2177	3.36e-12	1.88e-08
1	1428	2205	7.48e-14	5.75e-10
1	1428	2206	5.72e-18	8.67e-14
1	1428	2389	1.25e-11	6.21e-08
1	1434	2249	2.33e-08	5.45e-05
1	1434	2357	2.06e-11	9.79e-08
1	1434	2385	1.08e-08	2.77e-05
1	1439	1454	1.95e-07	3.41e-04
1	1439	1491	1.94e-51	6.61e-46
1	1439	1498	2.68e-17	3.66e-13
1	1439	1499	4.48e-07	6.96e-04
1	1439	1500	2.35e-07	4.02e-04
1	1439	1508	1.38e-11	6.78e-08
1	1439	1511	1.10e-12	6.81e-09
1	1439	1518	1.16e-07	2.20e-04
1	1439	1529	8.20e-08	1.63e-04
1	1439	1540	5.85e-15	5.44e-11
1	1439	1548	3.40e-11	1.55e-07
1	1439	1549	1.53e-13	1.11e-09
1	1439	1564	1.82e-18	2.96e-14
1	1439	1565	1.21e-11	6.03e-08
1	1439	1584	8.47e-11	3.55e-07
1	1439	1601	8.55e-13	5.38e-09
1	1439	1619	1.49e-18	2.46e-14
1	1439	1622	8.98e-26	3.91e-21
1	1439	1656	3.76e-21	9.05e-17
1	1439	1658	1.76e-09	5.43e-06
1	1439	1706	2.91e-10	1.09e-06
1	1439	1711	5.75e-12	3.05e-08
1	1439	1726	3.49e-09	1.01e-05
1	1439	1741	2.45e-29	1.53e-24
1	1439	1753	1.78e-08	4.30e-05
1	1439	1800	1.85e-25	7.90e-21
1	1439	1804	2.28e-13	1.59e-09
1	1439	1833	1.62e-16	1.98e-12
1	1439	1855	1.82e-15	1.86e-11
1	1439	1942	6.45e-17	8.38e-13
1	1439	1967	4.22e-44	9.45e-39
1	1439	1981	6.52e-12	3.42e-08
1	1439	1998	2.92e-25	1.21e-20
1	1439	2018	8.66e-21	1.98e-16
1	1439	2050	2.95e-31	2.24e-26
1	1439	2070	4.53e-25	1.84e-20
1	1439	2184	3.36e-24	1.20e-19
1	1439	2213	8.63e-25	3.35e-20
1	1439	2273	1.42e-18	2.36e-14
1	1439	2318	2.61e-22	7.48e-18
1	1439	2347	1.95e-26	9.06e-22
1	1439	2436	7.77e-23	2.31e-18
1	1445	1488	7.65e-43	1.57e-37
1	1445	1491	2.61e-19	4.85e-15
1	1445	1492	3.16e-08	7.13e-05
1	1445	1516	6.46e-08	1.32e-04
1	1445	1566	1.74e-08	4.21e-05
1	1445	1600	3.89e-06	4.20e-03
1	1445	1738	2.33e-08	5.45e-05
1	1445	1790	7.22e-07	1.04e-03
1	1445	1854	1.48e-07	2.71e-04
1	1445	1881	8.38e-10	2.80e-06
1	1445	1891	9.77e-07	1.34e-03
1	1445	1968	3.59e-15	3.47e-11
1	1445	1979	5.11e-06	5.24e-03
1	1445	2013	1.46e-10	5.83e-07
1	1445	2019	3.76e-10	1.36e-06
1	1445	2025	1.20e-07	2.26e-04
1	1445	2030	1.50e-07	2.74e-04
1	1445	2119	1.14e-06	1.52e-03
1	1445	2131	1.99e-07	3.47e-04
1	1445	2152	6.73e-06	6.57e-03
1	1445	2159	7.15e-08	1.44e-04
1	1445	2160	1.14e-06	1.52e-03
1	1445	2179	1.43e-06	1.84e-03
1	1445	2228	2.77e-06	3.17e-03
1	1445	2249	2.07e-06	2.51e-03
1	1445	2253	8.31e-19	1.43e-14
1	1445	2257	2.65e-15	2.62e-11
1	1445	2269	1.53e-10	6.07e-07
1	1445	2270	5.47e-10	1.91e-06
1	1445	2322	3.25e-08	7.29e-05
1	1445	2344	2.41e-07	4.10e-04
1	1445	2371	1.29e-12	7.86e-09
1	1445	2394	1.65e-07	2.98e-04
1	1445	2437	1.61e-07	2.91e-04
1	1445	2474	1.91e-11	9.10e-08
1	1449	1496	1.53e-07	2.78e-04
1	1450	1474	6.38e-09	1.73e-05
1	1450	2065	1.11e-15	1.20e-11
1	1450	2242	1.40e-06	1.81e-03
1	1450	2447	4.12e-07	6.50e-04
1	1451	1477	3.02e-06	3.42e-03
1	1451	1502	4.24e-12	2.31e-08
1	1451	1512	5.91e-08	1.22e-04
1	1451	1559	2.27e-07	3.89e-04
1	1451	1739	2.40e-07	4.09e-04
1	1451	1836	2.26e-07	3.87e-04
1	1451	1841	2.65e-06	3.06e-03
1	1451	1956	4.42e-06	4.67e-03
1	1451	2001	6.15e-07	9.11e-04
1	1451	2018	1.61e-07	2.91e-04
1	1451	2034	1.18e-08	2.99e-05
1	1451	2100	2.67e-13	1.84e-09
1	1451	2190	7.02e-07	1.02e-03
1	1451	2221	1.11e-08	2.85e-05
1	1451	2239	4.68e-10	1.66e-06
1	1451	2258	8.41e-06	7.84e-03
1	1451	2290	8.13e-10	2.72e-06
1	1451	2311	6.06e-08	1.25e-04
1	1451	2345	1.45e-08	3.60e-05
1	1451	2356	7.06e-06	6.81e-03
1	1451	2443	3.64e-09	1.05e-05
1	1451	2453	1.18e-06	1.57e-03
1	1451	2468	2.26e-10	8.63e-07
1	1451	2472	9.78e-09	2.53e-05
1	1451	2475	2.46e-15	2.45e-11
1	1452	1478	8.50e-11	3.56e-07
1	1452	1496	2.31e-10	8.80e-07
1	1452	1497	6.37e-06	6.30e-03
1	1452	1535	3.98e-06	4.28e-03
1	1452	1559	2.20e-06	2.64e-03
1	1452	2029	1.08e-05	9.56e-03
1	1452	2037	1.21e-06	1.59e-03
1	1452	2040	1.46e-08	3.60e-05
1	1452	2055	5.47e-06	5.54e-03
1	1452	2245	6.48e-06	6.38e-03
1	1452	2246	3.31e-06	3.69e-03
1	1452	2284	7.08e-08	1.43e-04
1	1452	2342	3.83e-06	4.15e-03
1	1452	2435	3.09e-13	2.11e-09
1	1453	1482	1.36e-40	2.35e-35
1	1453	1488	1.14e-09	3.68e-06
1	1453	1498	2.13e-06	2.58e-03
1	1453	1995	9.44e-06	8.59e-03
1	1453	2053	3.05e-06	3.45e-03
1	1453	2058	2.58e-07	4.35e-04
1	1453	2061	4.06e-12	2.22e-08
1	1453	2066	1.03e-05	9.23e-03
1	1453	2243	2.33e-09	7.02e-06
1	1453	2258	1.75e-09	5.42e-06
1	1453	2260	1.73e-08	4.19e-05
1	1454	1567	2.55e-06	2.97e-03
1	1455	2241	9.54e-12	4.84e-08
1	1457	2054	3.03e-07	5.00e-04
1	1457	2350	1.71e-06	2.14e-03
1	1457	2469	6.69e-08	1.36e-04
1	1464	1531	2.49e-08	5.78e-05
1	1464	1544	7.17e-06	6.89e-03
1	1464	1603	2.97e-11	1.37e-07
1	1464	1611	1.43e-08	3.55e-05
1	1464	1684	1.72e-07	3.07e-04
1	1464	1762	6.06e-07	9.01e-04
1	1464	1772	3.80e-10	1.37e-06
1	1464	1837	1.08e-05	9.53e-03
1	1464	1991	8.14e-07	1.15e-03
1	1464	2046	1.10e-09	3.57e-06
1	1464	2108	5.12e-06	5.26e-03
1	1464	2111	4.98e-06	5.13e-03
1	1464	2173	2.70e-09	8.04e-06
1	1464	2203	1.33e-07	2.46e-04
1	1464	2234	4.92e-06	5.09e-03
1	1464	2264	1.29e-06	1.69e-03
1	1464	2359	2.68e-06	3.09e-03
1	1464	2436	8.96e-06	8.25e-03
1	1464	2468	7.93e-06	7.47e-03
1	1467	2431	1.18e-09	3.81e-06
1	1474	1493	1.16e-13	8.67e-10
1	1474	1573	3.57e-09	1.03e-05
1	1474	1590	9.79e-09	2.54e-05
1	1474	1591	1.95e-09	5.98e-06
1	1474	1614	2.09e-14	1.78e-10
1	1474	1676	7.73e-07	1.10e-03
1	1474	1712	7.02e-07	1.02e-03
1	1474	1718	7.08e-06	6.83e-03
1	1474	1770	7.89e-14	6.04e-10
1	1474	1779	2.01e-09	6.15e-06
1	1474	1782	9.27e-06	8.48e-03
1	1474	1810	1.40e-12	8.43e-09
1	1474	1814	1.63e-06	2.05e-03
1	1474	1835	2.59e-09	7.74e-06
1	1474	1843	1.10e-06	1.48e-03
1	1474	1859	5.71e-06	5.75e-03
1	1474	1871	1.85e-08	4.45e-05
1	1474	1881	1.78e-07	3.16e-04
1	1474	1912	1.21e-09	3.88e-06
1	1474	1919	2.54e-07	4.29e-04
1	1474	1947	5.40e-07	8.16e-04
1	1474	1974	3.46e-06	3.82e-03
1	1474	1999	3.63e-09	1.05e-05
1	1474	2005	1.53e-07	2.78e-04
1	1474	2019	4.66e-16	5.32e-12
1	1474	2111	1.19e-14	1.05e-10
1	1474	2120	1.70e-13	1.23e-09
1	1474	2159	3.50e-12	1.95e-08
1	1474	2179	3.59e-10	1.31e-06
1	1474	2200	2.00e-18	3.25e-14
1	1474	2206	2.57e-15	2.55e-11
1	1474	2255	2.93e-10	1.09e-06
1	1474	2297	2.68e-16	3.18e-12
1	1474	2322	6.56e-13	4.21e-09
1	1474	2359	1.18e-12	7.25e-09
1	1474	2368	7.97e-14	6.09e-10
1	1474	2370	8.35e-11	3.51e-07
1	1474	2384	3.71e-15	3.57e-11
1	1474	2394	1.79e-12	1.06e-08
1	1474	2464	3.81e-09	1.09e-05
1	1477	2486	1.85e-06	2.29e-03
1	1478	1617	1.11e-07	2.10e-04
1	1478	1785	8.19e-06	7.68e-03
1	1478	1793	1.05e-07	2.02e-04
1	1478	1812	3.16e-06	3.56e-03
1	1478	1828	1.02e-07	1.97e-04
1	1478	2053	4.33e-07	6.78e-04
1	1478	2077	2.40e-07	4.09e-04
1	1478	2243	1.03e-05	9.19e-03
1	1478	2259	8.72e-12	4.44e-08
1	1478	2283	6.47e-06	6.37e-03
1	1482	1529	3.96e-08	8.66e-05
1	1482	1548	6.55e-07	9.60e-04
1	1482	1562	2.85e-17	3.89e-13
1	1482	1569	9.71e-07	1.34e-03
1	1482	1581	8.40e-07	1.18e-03
1	1482	1609	2.54e-15	2.52e-11
1	1482	1612	4.57e-14	3.66e-10
1	1482	1616	4.58e-36	5.17e-31
1	1482	1639	8.03e-06	7.55e-03
1	1482	1658	3.19e-06	3.58e-03
1	1482	1670	7.75e-16	8.52e-12
1	1482	1750	1.51e-13	1.10e-09
1	1482	1767	8.20e-08	1.63e-04
1	1482	1777	2.39e-06	2.81e-03
1	1482	1814	6.19e-10	2.13e-06
1	1482	1834	6.70e-14	5.21e-10
1	1482	1840	3.08e-09	9.03e-06
1	1482	1862	8.00e-10	2.69e-06
1	1482	1899	1.22e-20	2.74e-16
1	1482	1902	3.44e-09	9.98e-06
1	1482	2006	2.73e-21	6.68e-17
1	1482	2073	7.46e-15	6.81e-11
1	1482	2089	1.41e-11	6.91e-08
1	1482	2203	2.94e-13	2.01e-09
1	1482	2228	9.06e-14	6.86e-10
1	1482	2272	1.02e-12	6.33e-09
1	1482	2332	4.09e-14	3.32e-10
1	1488	1533	2.66e-06	3.07e-03
1	1488	1611	3.93e-06	4.23e-03
1	1488	1633	1.10e-06	1.48e-03
1	1488	1673	7.04e-06	6.80e-03
1	1488	1713	1.12e-06	1.50e-03
1	1488	1769	7.06e-07	1.02e-03
1	1488	1812	7.87e-06	7.42e-03
1	1488	1831	1.70e-14	1.47e-10
1	1488	1992	1.05e-05	9.32e-03
1	1488	1994	7.67e-06	7.27e-03
1	1488	2009	3.01e-07	4.98e-04
1	1488	2033	1.11e-07	2.11e-04
1	1488	2042	8.36e-08	1.65e-04
1	1488	2056	2.67e-09	7.95e-06
1	1488	2066	4.02e-09	1.15e-05
1	1488	2069	1.46e-06	1.88e-03
1	1488	2074	3.73e-06	4.07e-03
1	1488	2088	1.49e-06	1.91e-03
1	1488	2090	1.73e-13	1.24e-09
1	1488	2092	1.60e-06	2.02e-03
1	1488	2097	1.14e-06	1.52e-03
1	1488	2099	4.82e-06	5.00e-03
1	1488	2110	2.06e-06	2.51e-03
1	1488	2118	2.90e-08	6.63e-05
1	1488	2127	4.55e-06	4.78e-03
1	1488	2144	9.62e-07	1.33e-03
1	1488	2160	1.57e-06	1.98e-03
1	1488	2164	5.79e-07	8.69e-04
1	1488	2172	8.04e-06	7.55e-03
1	1488	2173	4.06e-07	6.41e-04
1	1488	2193	3.80e-06	4.13e-03
1	1488	2204	4.17e-07	6.56e-04
1	1488	2253	6.17e-10	2.13e-06
1	1488	2292	7.79e-09	2.08e-05
1	1488	2294	2.19e-07	3.77e-04
1	1488	2299	1.80e-07	3.19e-04
1	1488	2339	1.23e-10	4.99e-07
1	1488	2347	1.01e-08	2.60e-05
1	1488	2356	4.35e-09	1.23e-05
1	1488	2358	3.68e-11	1.66e-07
1	1488	2367	2.18e-07	3.76e-04
1	1488	2381	1.06e-07	2.03e-04
1	1488	2383	1.51e-09	4.76e-06
1	1488	2385	7.25e-11	3.08e-07
1	1488	2414	1.51e-09	4.76e-06
1	1488	2443	2.82e-09	8.36e-06
1	1488	2458	8.06e-12	4.14e-08
1	1491	1609	3.74e-06	4.08e-03
1	1492	2061	3.64e-08	8.05e-05
1	1492	2487	1.36e-08	3.40e-05
1	1493	1536	7.22e-07	1.04e-03
1	1493	1627	1.12e-06	1.50e-03
1	1493	1794	3.30e-10	1.21e-06
1	1493	1929	7.12e-06	6.86e-03
1	1493	2014	1.54e-07	2.80e-04
1	1493	2052	2.36e-06	2.78e-03
1	1493	2076	8.32e-06	7.77e-03
1	1493	2093	6.20e-06	6.16e-03
1	1493	2183	1.10e-05	9.73e-03
1	1493	2241	5.66e-80	4.77e-74
1	1493	2280	2.79e-06	3.20e-03
1	1493	2311	4.46e-07	6.94e-04
1	1493	2393	1.79e-07	3.17e-04
1	1493	2447	4.48e-07	6.96e-04
1	1493	2448	5.91e-12	3.13e-08
1	1493	2466	1.04e-06	1.41e-03
1	1493	2483	4.37e-07	6.83e-04
1	1496	1678	1.35e-06	1.75e-03
1	1496	1958	1.80e-10	7.05e-07
1	1496	2075	2.75e-06	3.15e-03
1	1496	2112	5.22e-07	7.94e-04
1	1496	2222	2.14e-06	2.58e-03
1	1496	2285	4.17e-18	6.41e-14
1	1496	2302	5.33e-07	8.08e-04
1	1496	2315	1.54e-07	2.80e-04
1	1496	2367	2.30e-06	2.73e-03
1	1496	2368	6.21e-07	9.18e-04
1	1496	2387	3.96e-09	1.13e-05
1	1496	2398	5.04e-06	5.18e-03
1	1496	2407	5.07e-08	1.07e-04
1	1497	1741	7.30e-07	1.05e-03
1	1497	1967	1.09e-06	1.46e-03
1	1497	2243	2.00e-07	3.49e-04
1	1497	2445	5.36e-06	5.45e-03
1	1497	2475	1.14e-06	1.52e-03
1	1498	2283	1.13e-05	9.89e-03
1	1502	2019	3.25e-06	3.63e-03
1	1502	2285	5.19e-07	7.90e-04
1	1505	2029	4.03e-06	4.33e-03
1	1505	2040	3.15e-06	3.55e-03
1	1505	2284	3.40e-06	3.77e-03
1	1512	1834	4.55e-06	4.78e-03
1	1514	2241	2.30e-20	4.98e-16
1	1518	2432	1.19e-10	4.83e-07
1	1520	2287	2.81e-11	1.30e-07
1	1521	2431	5.42e-06	5.50e-03
1	1525	2431	4.44e-09	1.25e-05
1	1525	2432	1.20e-07	2.27e-04
1	1525	2456	8.39e-06	7.82e-03
1	1529	2287	6.02e-06	6.01e-03
1	1529	2431	1.65e-06	2.08e-03
1	1530	2432	1.76e-07	3.13e-04
1	1530	2448	9.41e-06	8.57e-03
1	1534	2281	2.52e-08	5.83e-05
1	1534	2285	5.93e-06	5.93e-03
1	1538	2241	7.69e-11	3.25e-07
1	1543	2433	1.07e-05	9.48e-03
1	1547	2241	3.25e-08	7.30e-05
1	1551	1615	1.32e-10	5.29e-07
1	1551	2040	2.19e-06	2.63e-03
1	1551	2265	9.98e-06	8.98e-03
1	1554	2020	4.84e-06	5.02e-03
1	1554	2034	1.65e-06	2.08e-03
1	1555	2020	1.82e-06	2.25e-03
1	1559	2033	1.21e-06	1.60e-03
1	1560	1615	5.13e-06	5.26e-03
1	1560	2021	7.81e-06	7.38e-03
1	1562	2020	5.95e-06	5.95e-03
1	1563	2023	4.67e-06	4.88e-03
1	1569	2241	3.87e-08	8.49e-05
1	1574	2241	6.94e-09	1.87e-05
1	1576	2481	7.06e-06	6.81e-03
1	1590	2287	9.29e-11	3.85e-07
1	1605	2241	1.57e-07	2.84e-04
1	1611	2431	2.54e-06	2.96e-03
1	1615	2008	1.61e-06	2.03e-03
1	1615	2032	1.71e-07	3.06e-04
1	1615	2038	5.87e-07	8.78e-04
1	1615	2128	3.18e-07	5.19e-04
1	1615	2184	1.47e-07	2.70e-04
1	1615	2187	2.56e-07	4.32e-04
1	1615	2217	7.79e-07	1.11e-03
1	1615	2227	7.96e-07	1.13e-03
1	1615	2341	4.26e-07	6.68e-04
1	1615	2358	1.29e-11	6.39e-08
1	1615	2429	1.21e-06	1.60e-03
1	1615	2469	1.89e-07	3.32e-04
1	1618	2241	2.31e-08	5.41e-05
1	1623	2287	8.21e-11	3.46e-07
1	1627	2069	9.42e-06	8.58e-03
1	1627	2287	7.79e-13	4.94e-09
1	1630	2061	1.13e-05	9.92e-03
1	1630	2241	1.24e-06	1.63e-03
1	1635	2287	1.11e-05	9.74e-03
1	1641	2432	6.92e-06	6.71e-03
1	1646	2432	7.87e-09	2.09e-05
1	1659	2241	2.28e-09	6.89e-06
1	1666	2487	8.31e-06	7.76e-03
1	1668	2241	2.36e-06	2.78e-03
1	1673	2241	3.58e-06	3.93e-03
1	1674	2431	4.41e-07	6.88e-04
1	1675	2287	7.57e-06	7.18e-03
1	1690	2432	9.14e-06	8.39e-03
1	1692	2241	2.63e-13	1.82e-09
1	1693	2432	8.43e-06	7.86e-03
1	1711	2241	4.86e-07	7.47e-04
1	1712	2431	7.20e-06	6.92e-03
1	1714	2137	1.57e-13	1.13e-09
1	1718	2241	2.35e-06	2.77e-03
1	1738	2241	1.06e-06	1.44e-03
1	1748	2241	1.86e-07	3.28e-04
1	1754	2432	3.62e-08	8.01e-05
1	1759	2241	1.98e-06	2.42e-03
1	1766	2431	6.51e-07	9.56e-04
1	1776	2432	1.10e-07	2.10e-04
1	1782	2432	2.16e-07	3.73e-04
1	1793	2432	5.20e-07	7.91e-04
1	1815	2481	7.45e-06	7.09e-03
1	1823	2241	4.59e-06	4.82e-03
1	1823	2432	2.92e-08	6.68e-05
1	1837	2241	1.97e-09	6.03e-06
1	1851	2241	4.71e-06	4.91e-03
1	1910	2432	8.84e-08	1.74e-04
1	1922	2241	5.52e-07	8.33e-04
1	1985	2241	9.00e-08	1.76e-04
1	2002	2241	5.99e-06	5.99e-03
1	2041	2241	3.19e-07	5.20e-04
1	2049	2487	2.10e-07	3.64e-04
1	2052	2432	6.79e-06	6.62e-03
1	2075	2432	3.08e-06	3.48e-03
1	2077	2431	1.28e-15	1.36e-11
1	2077	2432	1.19e-08	3.01e-05
1	2077	2486	5.85e-06	5.87e-03
1	2091	2481	1.46e-07	2.68e-04
1	2104	2486	4.32e-06	4.60e-03
1	2110	2486	6.32e-07	9.32e-04
1	2111	2432	7.65e-09	2.04e-05
1	2113	2431	3.09e-09	9.07e-06
1	2124	2241	4.39e-07	6.86e-04
1	2241	2330	1.12e-06	1.50e-03
1	2241	2447	3.30e-06	3.68e-03
1	2241	2485	7.08e-06	6.83e-03
1	2267	2432	1.50e-08	3.70e-05
1	2287	2454	3.04e-07	5.00e-04
1	2298	2304	4.91e-06	5.07e-03
1	2336	2483	6.08e-06	6.06e-03
1	2339	2485	5.41e-06	5.49e-03
1	2341	2486	3.34e-06	3.71e-03
1	2373	2431	3.93e-08	8.59e-05
1	2375	2488	7.15e-06	6.88e-03
1	2423	2483	1.08e-05	9.58e-03
1	2423	2484	9.27e-07	1.29e-03
1	2424	2486	3.24e-07	5.27e-04
1	2431	2482	1.25e-06	1.65e-03
1	2431	2486	8.20e-06	7.68e-03
1	2432	2474	1.08e-07	2.06e-04
1	2432	2475	2.35e-08	5.49e-05
1	2432	2486	1.89e-10	7.34e-07
1	2452	2466	8.51e-07	1.20e-03
1	2453	2466	1.47e-06	1.89e-03
2	1	871	8.83e-07	1.24e-03
2	1	901	1.08e-05	9.55e-03
2	2	899	2.95e-07	4.90e-04
2	2	981	1.20e-10	4.87e-07
2	2	1121	1.29e-10	5.19e-07
2	4	919	1.27e-09	4.07e-06
2	5	1143	2.54e-06	2.96e-03
2	5	1327	6.14e-06	6.11e-03
2	6	894	5.81e-10	2.02e-06
2	6	900	3.52e-10	1.29e-06
2	7	904	4.49e-12	2.44e-08
2	7	919	1.57e-11	7.65e-08
2	8	871	1.09e-09	3.55e-06
2	8	899	3.05e-08	6.92e-05
2	8	1322	8.71e-09	2.29e-05
2	9	878	9.99e-10	3.28e-06
2	9	895	1.04e-06	1.41e-03
2	9	919	2.02e-07	3.52e-04
2	10	878	9.65e-07	1.33e-03
2	11	875	1.59e-12	9.53e-09
2	11	1125	1.41e-09	4.47e-06
2	12	904	5.84e-07	8.73e-04
2	12	921	4.29e-08	9.26e-05
2	13	904	4.84e-06	5.02e-03
2	14	894	3.43e-06	3.79e-03
2	14	895	2.28e-07	3.90e-04
2	15	1143	1.81e-12	1.07e-08
2	16	712	3.23e-06	3.62e-03
2	17	895	1.34e-07	2.48e-04
2	17	902	4.15e-09	1.18e-05
2	17	904	2.13e-08	5.03e-05
2	17	981	2.81e-07	4.69e-04
2	17	1131	3.78e-07	6.03e-04
2	17	1326	6.71e-07	9.79e-04
2	18	895	2.69e-06	3.10e-03
2	18	919	9.92e-12	5.00e-08
2	19	920	7.30e-08	1.47e-04
2	19	1125	6.12e-07	9.07e-04
2	20	904	1.21e-07	2.28e-04
2	21	875	1.49e-11	7.29e-08
2	21	919	1.09e-06	1.47e-03
2	21	920	1.80e-06	2.23e-03
2	23	894	2.52e-08	5.85e-05
2	24	899	1.68e-07	3.02e-04
2	27	900	1.37e-10	5.49e-07
2	28	895	6.44e-07	9.47e-04
2	28	919	6.41e-07	9.44e-04
2	29	879	1.25e-08	3.15e-05
2	30	916	4.86e-09	1.36e-05
2	31	899	6.50e-08	1.33e-04
2	32	894	8.24e-08	1.63e-04
2	32	981	1.21e-10	4.92e-07
2	33	871	5.61e-11	2.44e-07
2	37	981	5.60e-06	5.66e-03
2	38	879	5.09e-10	1.79e-06
2	38	899	9.09e-07	1.27e-03
2	39	70	1.82e-06	2.25e-03
2	39	882	5.37e-07	8.12e-04
2	40	69	1.14e-06	1.52e-03
2	41	1308	6.62e-12	3.47e-08
2	44	1308	3.31e-11	1.51e-07
2	48	920	1.11e-07	2.11e-04
2	49	1322	5.63e-06	5.68e-03
2	56	899	9.37e-06	8.55e-03
2	57	873	1.02e-07	1.95e-04
2	57	1143	1.06e-08	2.71e-05
2	59	871	4.76e-08	1.01e-04
2	62	873	9.80e-07	1.35e-03
2	63	1125	4.25e-08	9.18e-05
2	63	1309	1.75e-07	3.12e-04
2	65	881	2.17e-12	1.26e-08
2	67	1143	2.12e-06	2.56e-03
2	70	1314	2.56e-06	2.98e-03
2	71	1125	8.28e-07	1.17e-03
2	72	1325	4.06e-07	6.42e-04
2	72	1326	1.21e-07	2.28e-04
2	73	916	1.40e-06	1.81e-03
2	74	901	5.32e-06	5.41e-03
2	75	875	1.27e-08	3.20e-05
2	77	1322	5.19e-08	1.09e-04
2	78	879	1.52e-06	1.94e-03
2	78	881	6.75e-13	4.32e-09
2	78	882	1.98e-08	4.72e-05
2	79	878	8.61e-07	1.21e-03
2	79	1070	7.99e-17	1.02e-12
2	80	875	3.20e-08	7.21e-05
2	80	918	2.73e-06	3.14e-03
2	81	873	2.41e-07	4.10e-04
2	81	899	6.32e-08	1.29e-04
2	81	919	1.56e-09	4.90e-06
2	81	1070	4.21e-22	1.17e-17
2	83	875	9.97e-08	1.92e-04
2	83	879	8.98e-07	1.25e-03
2	84	916	1.65e-07	2.98e-04
2	84	1125	9.11e-07	1.27e-03
2	85	874	5.38e-10	1.88e-06
2	85	1314	1.50e-06	1.91e-03
2	86	1125	3.95e-08	8.63e-05
2	86	1142	2.72e-26	1.25e-21
2	87	916	5.50e-10	1.92e-06
2	87	1121	2.68e-06	3.09e-03
2	88	878	1.82e-13	1.29e-09
2	88	1327	4.35e-07	6.80e-04
[truncated: 14,384 more rows]

## Sheet: Supplementary Table S2
Inferred pairwise constraints based on Hi-C data from hESC cell line.
chromosome	Interacting bin pairs		p-value based on the ZiNB model	FDR-corrected Q-value
	First 100kb-bin	Second 100kb-bin
1	7	29	1.37e-06	1.49e-03
1	7	89	3.12e-10	9.08e-07
1	7	120	5.52e-18	5.68e-14
1	7	164	1.83e-09	4.55e-06
1	7	166	5.64e-10	1.56e-06
1	7	168	6.27e-07	7.65e-04
1	7	237	1.84e-10	5.64e-07
1	7	274	4.63e-12	1.92e-08
1	7	315	3.21e-07	4.31e-04
1	7	316	2.98e-10	8.73e-07
1	7	321	8.60e-07	1.00e-03
1	7	325	3.02e-07	4.10e-04
1	7	408	9.35e-10	2.47e-06
1	7	429	4.79e-06	4.22e-03
1	7	434	2.80e-09	6.66e-06
1	7	523	3.02e-09	7.13e-06
1	7	541	4.61e-13	2.26e-09
1	7	590	8.85e-07	1.03e-03
1	7	1163	2.64e-07	3.66e-04
1	7	1212	4.67e-10	1.31e-06
1	7	1457	1.86e-20	2.59e-16
1	7	1516	5.44e-06	4.68e-03
1	7	1521	1.79e-07	2.61e-04
1	7	1545	1.97e-07	2.85e-04
1	7	1586	7.18e-08	1.18e-04
1	7	1747	3.22e-07	4.33e-04
1	7	2019	9.23e-09	1.93e-05
1	7	2057	2.99e-07	4.07e-04
1	7	2129	2.42e-06	2.39e-03
1	7	2283	2.42e-06	2.39e-03
1	7	2304	2.42e-06	2.39e-03
1	7	2440	1.21e-06	1.34e-03
1	7	2470	9.75e-06	7.59e-03
1	7	2484	2.85e-10	8.38e-07
1	7	2491	1.77e-11	6.67e-08
1	8	118	1.02e-08	2.12e-05
1	8	227	2.48e-06	2.45e-03
1	8	1211	4.91e-07	6.22e-04
1	8	1498	4.67e-08	8.12e-05
1	8	1555	7.45e-06	6.07e-03
1	8	1556	4.31e-06	3.87e-03
1	8	1559	1.14e-07	1.78e-04
1	8	1609	3.96e-09	9.08e-06
1	8	2491	1.85e-08	3.59e-05
1	9	169	1.34e-05	9.74e-03
1	9	245	9.59e-07	1.10e-03
1	9	255	7.51e-06	6.10e-03
1	9	1165	2.12e-06	2.15e-03
1	9	1453	2.63e-17	2.45e-13
1	9	1455	3.54e-09	8.22e-06
1	9	1513	7.45e-07	8.87e-04
1	9	1534	3.72e-09	8.59e-06
1	9	1555	2.74e-07	3.78e-04
1	9	1559	1.31e-13	6.99e-10
1	9	1563	4.39e-08	7.67e-05
1	9	2052	9.75e-06	7.59e-03
1	9	2283	6.00e-07	7.36e-04
1	10	108	8.54e-06	6.80e-03
1	10	166	1.96e-06	2.01e-03
1	10	419	8.66e-06	6.88e-03
1	10	469	2.84e-06	2.74e-03
1	10	1464	6.42e-15	4.21e-11
1	10	1505	6.72e-08	1.12e-04
1	10	1535	2.22e-06	2.23e-03
1	11	66	1.62e-07	2.40e-04
1	11	122	3.36e-08	6.06e-05
1	11	173	1.09e-07	1.70e-04
1	11	242	1.04e-11	4.09e-08
1	11	278	4.91e-08	8.46e-05
1	11	365	2.90e-06	2.79e-03
1	11	552	5.51e-06	4.73e-03
1	11	1457	4.96e-06	4.33e-03
1	11	1550	1.87e-07	2.72e-04
1	11	1551	5.02e-06	4.38e-03
1	11	1552	5.30e-08	9.04e-05
1	11	1553	1.14e-06	1.28e-03
1	11	1793	1.31e-06	1.43e-03
1	11	2441	4.86e-06	4.26e-03
1	11	2491	2.42e-06	2.39e-03
1	12	169	1.85e-06	1.91e-03
1	12	173	1.61e-07	2.39e-04
1	12	174	3.02e-06	2.88e-03
1	12	284	9.22e-06	7.26e-03
1	12	288	3.52e-07	4.66e-04
1	12	526	5.55e-07	6.89e-04
1	12	894	1.37e-05	9.93e-03
1	12	1491	1.16e-22	2.05e-18
1	12	1513	3.98e-06	3.63e-03
1	12	1535	1.09e-08	2.25e-05
1	12	1541	3.45e-08	6.21e-05
1	12	1542	4.93e-09	1.10e-05
1	12	1575	4.20e-06	3.78e-03
1	12	2283	3.71e-08	6.61e-05
1	12	2452	4.86e-06	4.26e-03
1	12	2471	1.21e-06	1.34e-03
1	12	2482	7.44e-08	1.22e-04
1	12	2483	3.55e-11	1.27e-07
1	12	2486	7.11e-11	2.38e-07
1	13	108	5.82e-06	4.94e-03
1	13	165	1.23e-06	1.37e-03
1	13	169	5.67e-10	1.56e-06
1	13	173	1.34e-05	9.74e-03
1	13	279	8.64e-07	1.01e-03
1	13	324	7.82e-07	9.24e-04
1	13	439	4.88e-11	1.69e-07
1	13	449	6.01e-08	1.01e-04
1	13	1453	1.08e-17	1.06e-13
1	13	1539	4.07e-15	2.75e-11
1	13	1546	4.48e-07	5.73e-04
1	13	1551	5.96e-12	2.43e-08
1	13	1560	1.77e-13	9.26e-10
1	13	1602	4.95e-06	4.32e-03
1	13	1613	1.07e-06	1.21e-03
1	13	1643	7.17e-07	8.57e-04
1	13	1833	9.74e-06	7.58e-03
1	13	2280	6.00e-07	7.36e-04
1	13	2402	9.75e-06	7.59e-03
1	13	2422	4.86e-06	4.26e-03
1	14	157	1.21e-05	9.00e-03
1	14	161	1.54e-06	1.65e-03
1	14	164	2.28e-06	2.28e-03
1	14	268	3.36e-06	3.15e-03
1	14	1452	7.04e-08	1.16e-04
1	14	1541	1.53e-07	2.28e-04
1	15	129	4.12e-15	2.77e-11
1	15	164	9.92e-07	1.13e-03
1	15	1088	5.33e-06	4.61e-03
1	15	1107	5.79e-09	1.27e-05
1	15	1136	1.01e-05	7.83e-03
1	15	1497	5.43e-13	2.63e-09
1	15	1539	1.27e-05	9.30e-03
1	15	1549	1.86e-11	6.99e-08
1	15	1561	2.26e-06	2.26e-03
1	15	1564	6.20e-06	5.21e-03
1	16	65	9.50e-06	7.44e-03
1	16	172	6.64e-06	5.51e-03
1	16	1496	6.56e-22	1.05e-17
1	16	1502	7.99e-07	9.41e-04
1	16	1552	6.62e-06	5.50e-03
1	16	1558	3.16e-06	3.00e-03
1	16	1613	1.82e-06	1.89e-03
1	16	2023	9.75e-06	7.59e-03
1	17	110	5.30e-06	4.59e-03
1	17	1492	6.24e-13	2.98e-09
1	17	1543	4.38e-07	5.63e-04
1	17	1555	4.00e-06	3.64e-03
1	17	1568	7.42e-06	6.05e-03
1	19	1445	1.08e-12	4.96e-09
1	19	1478	4.08e-07	5.29e-04
1	19	1549	1.19e-05	8.89e-03
1	19	2284	9.75e-06	7.59e-03
1	21	1516	5.37e-06	4.63e-03
1	22	161	2.00e-06	2.04e-03
1	23	62	3.95e-07	5.16e-04
1	23	1482	6.10e-24	1.24e-19
1	23	1550	2.61e-09	6.27e-06
1	24	537	7.82e-06	6.31e-03
1	24	1428	2.97e-54	4.33e-49
1	24	1513	1.32e-05	9.65e-03
1	24	1515	4.62e-06	4.10e-03
1	24	1738	2.58e-06	2.53e-03
1	25	1534	1.30e-08	2.63e-05
1	27	129	6.25e-15	4.10e-11
1	27	169	1.10e-07	1.72e-04
1	28	1213	8.11e-10	2.18e-06
1	28	1549	1.00e-05	7.75e-03
1	28	1556	2.86e-06	2.76e-03
1	28	2285	9.75e-06	7.59e-03
1	28	2481	1.15e-09	2.98e-06
1	29	1451	9.43e-10	2.49e-06
1	29	1491	4.08e-09	9.31e-06
1	30	1213	8.48e-06	6.76e-03
1	30	1452	2.51e-08	4.70e-05
1	30	2486	1.21e-06	1.34e-03
1	31	1426	2.92e-10	8.56e-07
1	31	1615	1.22e-06	1.35e-03
1	31	2285	1.21e-06	1.34e-03
1	31	2287	6.00e-07	7.36e-04
1	33	2287	9.23e-09	1.93e-05
1	34	1451	3.09e-10	9.01e-07
1	34	1452	2.47e-12	1.07e-08
1	35	2283	9.75e-06	7.59e-03
1	36	64	4.50e-07	5.76e-04
1	36	118	1.97e-06	2.02e-03
1	36	437	1.04e-05	8.00e-03
1	36	1609	1.50e-07	2.24e-04
1	36	1614	1.85e-06	1.91e-03
1	37	60	3.09e-06	2.94e-03
1	37	2061	2.42e-06	2.39e-03
1	37	2486	2.42e-06	2.39e-03
1	40	129	4.99e-09	1.12e-05
1	44	137	4.12e-08	7.26e-05
1	44	1452	1.14e-13	6.16e-10
1	44	2486	6.00e-07	7.36e-04
1	45	129	1.77e-06	1.85e-03
1	49	1482	4.44e-21	6.52e-17
1	52	1474	8.10e-11	2.68e-07
1	59	2287	1.85e-08	3.59e-05
1	62	533	4.66e-06	4.13e-03
1	62	2281	1.49e-07	2.23e-04
1	64	170	5.97e-09	1.31e-05
1	64	418	1.26e-05	9.25e-03
1	64	1543	2.13e-07	3.04e-04
1	64	1615	1.14e-07	1.78e-04
1	64	2286	1.21e-06	1.34e-03
1	65	153	2.72e-07	3.75e-04
1	65	168	4.16e-09	9.47e-06
1	65	1549	3.66e-08	6.54e-05
1	66	1555	1.32e-05	9.65e-03
1	67	2241	9.75e-06	7.59e-03
1	68	1492	4.71e-06	4.17e-03
1	69	1208	2.05e-20	2.82e-16
1	72	1615	2.79e-06	2.70e-03
1	74	1496	1.58e-11	6.03e-08
1	75	1445	4.20e-09	9.55e-06
1	77	2241	1.49e-07	2.23e-04
1	78	1615	7.84e-07	9.27e-04
1	78	2065	3.93e-07	5.13e-04
1	79	1464	6.79e-07	8.18e-04
1	81	1426	3.02e-06	2.88e-03
1	83	2241	7.44e-08	1.22e-04
1	84	243	5.99e-07	7.35e-04
1	85	836	7.69e-07	9.11e-04
1	85	1474	3.38e-24	7.05e-20
1	88	1451	5.91e-06	5.01e-03
1	88	1474	2.06e-16	1.71e-12
1	88	1478	3.66e-07	4.83e-04
1	89	1492	5.80e-07	7.13e-04
1	91	1457	6.33e-08	1.06e-04
1	92	1477	4.72e-06	4.17e-03
1	95	418	7.25e-06	5.93e-03
1	95	1457	4.58e-07	5.85e-04
1	95	1566	4.01e-07	5.23e-04
1	95	1609	2.87e-06	2.77e-03
1	96	243	1.18e-07	1.83e-04
1	97	1497	2.33e-09	5.66e-06
1	97	2021	3.27e-06	3.08e-03
1	98	1488	8.70e-14	4.78e-10
1	98	1496	2.69e-09	6.42e-06
1	99	1564	1.67e-06	1.76e-03
1	99	2061	7.42e-06	6.04e-03
1	105	1558	1.24e-05	9.17e-03
1	106	1478	1.05e-10	3.40e-07
1	106	1497	6.97e-06	5.74e-03
1	107	1516	3.66e-06	3.37e-03
1	109	1488	7.12e-24	1.43e-19
1	110	1542	1.15e-05	8.64e-03
1	110	1555	2.96e-06	2.84e-03
1	110	1615	9.60e-06	7.49e-03
1	111	194	4.63e-07	5.90e-04
1	111	195	1.70e-07	2.49e-04
1	113	1464	8.19e-12	3.28e-08
1	114	170	1.18e-07	1.83e-04
1	114	2065	4.94e-06	4.32e-03
1	117	1445	1.78e-09	4.45e-06
1	117	1505	4.61e-06	4.09e-03
1	118	1211	1.76e-06	1.84e-03
1	119	172	7.86e-07	9.28e-04
1	119	1452	6.17e-08	1.04e-04
1	119	1536	5.55e-09	1.23e-05
1	120	169	4.70e-07	5.98e-04
1	120	172	1.48e-09	3.77e-06
1	120	1478	1.17e-16	1.00e-12
1	121	1089	6.16e-22	9.92e-18
1	126	1451	6.38e-10	1.74e-06
1	126	1491	6.81e-09	1.47e-05
1	126	1536	4.42e-08	7.72e-05
1	127	1451	7.31e-06	5.97e-03
1	127	1474	7.68e-19	8.77e-15
1	128	1451	3.51e-07	4.65e-04
1	128	2486	4.86e-06	4.26e-03
1	129	170	2.28e-07	3.22e-04
1	129	424	2.63e-06	2.57e-03
1	129	473	1.28e-06	1.41e-03
1	129	495	8.80e-07	1.02e-03
1	129	496	5.75e-07	7.08e-04
1	129	499	2.92e-06	2.80e-03
1	129	500	1.28e-05	9.42e-03
1	129	503	1.20e-05	8.93e-03
1	129	591	3.11e-07	4.19e-04
1	129	759	9.06e-07	1.05e-03
1	129	994	6.93e-06	5.72e-03
1	129	1103	1.32e-07	2.01e-04
1	129	1453	4.81e-14	2.77e-10
1	129	1524	1.11e-05	8.38e-03
1	129	1528	1.82e-09	4.55e-06
1	129	1640	6.91e-06	5.70e-03
1	129	1732	3.51e-09	8.16e-06
1	129	1741	9.63e-06	7.51e-03
1	129	1770	1.08e-06	1.22e-03
1	129	2282	4.60e-09	1.04e-05
1	129	2306	1.21e-06	1.34e-03
1	129	2312	7.44e-08	1.22e-04
1	129	2356	4.86e-06	4.26e-03
1	129	2428	9.75e-06	7.59e-03
1	129	2474	2.30e-09	5.58e-06
1	129	2478	4.86e-06	4.26e-03
1	129	2479	1.49e-07	2.23e-04
1	137	496	2.63e-07	3.65e-04
1	137	1194	9.29e-06	7.31e-03
1	137	1530	3.20e-09	7.50e-06
1	137	1852	2.98e-06	2.85e-03
1	137	2011	5.60e-06	4.79e-03
1	137	2052	2.49e-08	4.67e-05
1	137	2483	9.23e-09	1.93e-05
1	139	1493	1.61e-06	1.71e-03
1	141	1453	1.08e-05	8.24e-03
1	143	1439	1.48e-09	3.77e-06
1	146	1615	8.00e-06	6.43e-03
1	148	1479	9.24e-11	3.02e-07
1	149	1497	5.12e-07	6.43e-04
1	152	1445	2.25e-07	3.19e-04
1	153	1213	1.66e-06	1.75e-03
1	154	1453	7.31e-07	8.72e-04
1	154	1493	8.08e-06	6.48e-03
1	155	1211	3.45e-06	3.22e-03
1	157	1478	2.54e-08	4.75e-05
1	158	1450	2.32e-06	2.31e-03
1	158	1457	7.31e-07	8.72e-04
1	158	1536	2.36e-08	4.45e-05
1	160	1482	1.46e-21	2.25e-17
1	160	2287	2.42e-06	2.39e-03
1	161	2287	1.15e-09	2.98e-06
1	162	1488	1.83e-11	6.86e-08
1	163	1550	1.19e-05	8.86e-03
1	163	1713	7.00e-06	5.76e-03
1	164	1482	3.86e-21	5.70e-17
1	164	1496	7.46e-12	3.01e-08
1	166	1464	1.34e-07	2.04e-04
1	166	1496	3.10e-09	7.29e-06
1	167	1445	1.37e-08	2.75e-05
1	167	1464	1.96e-07	2.83e-04
1	168	1453	1.54e-11	5.88e-08
1	168	1456	8.41e-10	2.25e-06
1	168	1457	9.99e-09	2.08e-05
1	168	1464	1.46e-23	2.86e-19
1	168	1477	3.99e-06	3.63e-03
1	168	1492	7.00e-29	2.07e-24
1	168	1498	3.90e-06	3.56e-03
1	168	1505	6.90e-08	1.14e-04
1	168	1511	9.55e-06	7.47e-03
1	168	1557	6.14e-06	5.17e-03
1	169	217	1.39e-14	8.67e-11
1	169	296	2.08e-06	2.11e-03
1	169	1115	4.02e-08	7.11e-05
1	169	1453	4.32e-14	2.51e-10
1	169	1464	2.62e-21	3.94e-17
1	169	1491	6.64e-22	1.06e-17
1	169	1531	8.25e-09	1.75e-05
1	169	1551	1.49e-09	3.79e-06
1	169	1553	5.78e-06	4.92e-03
1	169	1554	9.84e-08	1.56e-04
1	169	1678	4.06e-07	5.28e-04
1	169	1860	3.01e-06	2.87e-03
1	169	2039	7.16e-06	5.87e-03
1	170	1452	1.95e-09	4.81e-06
1	170	1453	4.86e-38	2.87e-33
1	170	2285	2.30e-09	5.58e-06
1	170	2349	1.21e-06	1.34e-03
1	172	1451	2.29e-10	6.89e-07
1	172	1453	3.42e-26	8.40e-22
1	172	1478	4.71e-48	5.24e-43
1	172	1491	1.36e-05	9.85e-03
1	172	1492	4.62e-22	7.56e-18
1	172	1493	4.19e-24	8.58e-20
1	173	1453	1.32e-09	3.40e-06
1	173	1464	3.25e-16	2.62e-12
1	174	1464	1.66e-10	5.16e-07
1	174	1615	1.05e-05	8.06e-03
1	174	2061	3.87e-06	3.54e-03
1	175	1464	1.12e-14	7.13e-11
1	175	2065	1.23e-05	9.12e-03
1	176	1566	8.25e-07	9.68e-04
1	177	1453	2.64e-07	3.66e-04
1	177	1477	1.61e-06	1.71e-03
1	177	1540	2.05e-06	2.09e-03
1	180	1464	1.22e-10	3.88e-07
1	180	1496	2.60e-09	6.24e-06
1	184	1453	1.07e-05	8.15e-03
1	184	1555	7.68e-06	6.22e-03
1	186	1497	8.27e-06	6.62e-03
1	188	1493	6.44e-13	3.07e-09
1	188	2287	2.99e-07	4.07e-04
1	189	1482	2.01e-12	8.87e-09
1	190	1451	6.05e-06	5.10e-03
1	190	1498	4.09e-07	5.30e-04
1	191	1474	2.22e-11	8.19e-08
1	193	2061	5.19e-06	4.51e-03
1	194	1453	8.47e-08	1.37e-04
1	194	1478	2.97e-09	7.02e-06
1	198	1464	1.82e-11	6.83e-08
1	198	1505	4.89e-06	4.29e-03
1	198	2020	2.07e-06	2.11e-03
1	199	1464	2.39e-06	2.37e-03
1	200	1451	8.52e-07	9.95e-04
1	200	1457	6.05e-06	5.11e-03
1	203	1477	4.24e-06	3.82e-03
1	204	1451	6.90e-07	8.30e-04
1	204	1496	5.93e-18	6.07e-14
1	209	1474	7.74e-41	5.40e-36
1	209	1497	2.96e-06	2.84e-03
1	210	1493	1.66e-07	2.45e-04
1	210	1496	6.17e-10	1.69e-06
1	213	1089	2.44e-24	5.13e-20
1	213	1464	3.09e-09	7.27e-06
1	214	1451	4.77e-06	4.21e-03
1	215	1451	2.48e-07	3.47e-04
1	217	1478	1.74e-08	3.42e-05
1	217	1491	8.27e-15	5.33e-11
1	217	1612	1.34e-07	2.04e-04
1	221	1456	9.20e-06	7.25e-03
1	221	1478	1.58e-15	1.15e-11
1	221	1552	3.69e-06	3.40e-03
1	221	1555	1.23e-05	9.08e-03
1	221	1569	3.17e-06	3.00e-03
1	221	1609	4.61e-06	4.09e-03
1	223	1208	1.32e-36	7.13e-32
1	224	1452	3.12e-07	4.21e-04
1	224	1496	1.74e-06	1.82e-03
1	226	1450	3.60e-06	3.33e-03
1	229	1493	2.17e-07	3.09e-04
1	230	1451	1.09e-05	8.26e-03
1	235	1482	5.32e-11	1.82e-07
1	237	1567	9.58e-06	7.49e-03
1	238	1213	1.80e-06	1.87e-03
1	238	1464	8.13e-07	9.56e-04
1	238	1478	5.20e-06	4.52e-03
1	238	2054	1.22e-05	9.03e-03
1	239	1549	1.98e-06	2.03e-03
1	240	1439	8.13e-19	9.24e-15
1	241	1445	7.67e-08	1.25e-04
1	242	1450	1.24e-06	1.37e-03
1	242	1613	7.68e-06	6.22e-03
1	242	2035	1.31e-06	1.44e-03
1	243	366	1.20e-07	1.86e-04
1	243	435	5.15e-07	6.46e-04
1	243	442	1.16e-06	1.29e-03
1	243	444	1.38e-08	2.77e-05
1	243	475	1.44e-08	2.88e-05
1	243	881	9.31e-06	7.32e-03
1	243	1102	9.86e-07	1.13e-03
1	243	1505	5.47e-14	3.12e-10
1	243	1556	8.37e-09	1.77e-05
1	243	1557	1.40e-06	1.52e-03
1	243	1569	9.85e-11	3.20e-07
1	243	1705	1.22e-10	3.87e-07
1	243	1735	6.68e-06	5.54e-03
1	243	2023	1.28e-09	3.29e-06
1	243	2035	2.03e-06	2.07e-03
1	245	2241	6.10e-10	1.67e-06
1	247	1439	1.18e-10	3.79e-07
1	247	1479	2.93e-12	1.26e-08
1	249	1452	3.49e-06	3.24e-03
1	251	1451	6.22e-07	7.59e-04
1	253	1488	3.95e-11	1.40e-07
1	255	1450	3.06e-07	4.14e-04
1	256	524	1.18e-05	8.80e-03
1	256	1213	6.54e-06	5.45e-03
1	256	1556	1.61e-06	1.71e-03
1	256	2051	1.15e-07	1.79e-04
1	256	2065	2.90e-09	6.87e-06
1	257	1474	3.19e-44	2.80e-39
1	257	1492	5.50e-10	1.52e-06
1	259	2285	2.42e-06	2.39e-03
1	262	2432	1.21e-06	1.34e-03
1	264	1451	4.71e-07	6.00e-04
1	264	1496	8.55e-10	2.28e-06
1	264	2241	1.17e-10	3.74e-07
1	265	1208	1.58e-26	3.93e-22
1	265	1451	2.40e-06	2.38e-03
1	265	1510	4.73e-06	4.18e-03
1	265	1564	2.29e-07	3.24e-04
1	266	1452	1.12e-12	5.15e-09
1	266	1560	4.03e-06	3.66e-03
1	266	1615	1.31e-06	1.44e-03
1	266	2065	1.07e-05	8.16e-03
1	268	1502	6.06e-06	5.11e-03
1	268	1543	2.54e-08	4.74e-05
1	268	1553	3.43e-08	6.17e-05
1	270	1464	2.94e-12	1.26e-08
1	273	1453	1.64e-07	2.42e-04
1	274	1497	3.70e-06	3.40e-03
1	275	1478	1.85e-07	2.69e-04
1	275	1539	2.17e-07	3.09e-04
1	277	1478	1.19e-05	8.89e-03
1	278	1451	1.06e-07	1.67e-04
1	280	1464	9.54e-08	1.52e-04
1	280	1502	6.17e-06	5.19e-03
1	282	1551	1.07e-05	8.15e-03
1	284	1451	8.12e-14	4.49e-10
1	285	1548	1.37e-05	9.90e-03
1	285	1551	1.14e-05	8.58e-03
1	286	1502	3.35e-06	3.14e-03
1	286	2009	5.39e-06	4.65e-03
1	288	319	6.06e-06	5.11e-03
1	288	403	9.93e-07	1.13e-03
1	288	457	1.67e-06	1.76e-03
1	288	468	7.42e-06	6.04e-03
1	288	1540	3.62e-06	3.35e-03
1	288	1552	3.23e-06	3.05e-03
1	288	1797	5.44e-06	4.68e-03
1	288	1968	1.16e-08	2.38e-05
1	289	973	1.14e-05	8.54e-03
1	289	1464	1.33e-14	8.37e-11
1	289	2283	3.34e-06	3.14e-03
1	289	2486	5.72e-10	1.57e-06
1	290	1452	8.83e-08	1.42e-04
1	291	1498	8.05e-06	6.47e-03
1	294	1445	9.80e-17	8.48e-13
1	295	1497	1.67e-07	2.46e-04
1	296	1178	5.37e-06	4.63e-03
1	296	1502	2.39e-06	2.37e-03
1	296	2281	1.07e-05	8.15e-03
1	302	1451	7.37e-06	6.01e-03
1	302	1492	2.58e-06	2.53e-03
1	303	1482	2.70e-12	1.17e-08
1	303	1493	1.47e-11	5.63e-08
1	304	1445	9.03e-08	1.45e-04
1	305	1464	7.25e-06	5.93e-03
1	305	1496	1.41e-07	2.13e-04
1	307	1453	1.68e-06	1.77e-03
1	309	2065	1.20e-05	8.90e-03
1	310	2241	5.88e-06	4.98e-03
1	310	2287	5.13e-06	4.46e-03
1	311	1451	8.95e-06	7.08e-03
1	313	1451	1.23e-12	5.61e-09
1	314	1496	1.07e-08	2.21e-05
1	315	1478	2.19e-10	6.61e-07
1	315	1491	2.03e-06	2.07e-03
1	315	1512	7.34e-06	5.99e-03
1	315	1615	6.07e-07	7.43e-04
1	316	1482	7.53e-41	5.28e-36
1	316	1492	5.73e-06	4.89e-03
1	316	1615	7.46e-06	6.07e-03
1	318	1453	1.06e-05	8.12e-03
1	321	1451	5.62e-07	6.96e-04
1	321	1551	2.10e-06	2.13e-03
1	323	2486	2.42e-06	2.39e-03
1	324	2241	3.12e-07	4.21e-04
1	325	1502	1.07e-05	8.14e-03
1	328	2287	2.62e-09	6.28e-06
1	328	2431	2.42e-06	2.39e-03
1	329	1548	6.86e-06	5.66e-03
1	329	2024	2.65e-06	2.59e-03
1	329	2052	2.57e-07	3.58e-04
1	331	1551	1.53e-06	1.63e-03
1	332	1482	1.74e-22	3.03e-18
1	333	1451	1.07e-07	1.68e-04
1	334	1464	5.62e-07	6.96e-04
1	336	1497	1.42e-10	4.46e-07
1	338	1450	1.65e-06	1.74e-03
1	342	1089	2.20e-25	5.03e-21
1	342	1496	1.96e-06	2.01e-03
1	348	1496	1.89e-06	1.94e-03
1	353	1464	6.35e-18	6.45e-14
1	353	1478	5.45e-10	1.51e-06
1	353	1482	2.56e-14	1.54e-10
1	355	1098	5.18e-06	4.50e-03
1	356	1426	9.59e-09	2.00e-05
1	356	1602	8.50e-06	6.78e-03
1	359	1493	1.19e-09	3.08e-06
1	361	1478	4.77e-10	1.34e-06
1	361	1496	2.89e-18	3.09e-14
1	363	1451	1.12e-16	9.53e-13
1	363	1464	7.71e-07	9.14e-04
1	364	1114	2.22e-06	2.23e-03
1	365	1493	6.56e-08	1.09e-04
1	368	1453	2.83e-06	2.74e-03
1	370	1451	5.33e-06	4.61e-03
1	370	1452	2.13e-06	2.15e-03
1	371	1445	3.59e-06	3.33e-03
1	373	1492	4.38e-07	5.62e-04
1	374	1453	6.96e-09	1.50e-05
1	374	1474	3.25e-19	3.89e-15
1	374	1491	5.36e-06	4.63e-03
1	376	1479	2.19e-16	1.81e-12
1	379	1505	4.01e-07	5.23e-04
1	380	1479	3.79e-15	2.57e-11
1	381	1497	4.47e-06	3.99e-03
1	382	1426	3.64e-06	3.36e-03
1	384	1478	3.24e-07	4.35e-04
1	384	1497	3.33e-07	4.45e-04
1	388	1496	3.14e-07	4.24e-04
1	389	1208	3.59e-18	3.80e-14
1	390	1445	1.50e-07	2.24e-04
1	395	1464	4.14e-07	5.37e-04
1	399	1453	7.26e-07	8.66e-04
1	401	1451	5.92e-08	1.00e-04
1	401	1478	1.60e-06	1.70e-03
1	402	1492	3.44e-06	3.22e-03
1	402	1555	1.29e-05	9.45e-03
1	404	2020	5.07e-07	6.38e-04
1	407	1497	3.44e-06	3.22e-03
1	409	1496	1.23e-12	5.60e-09
1	411	1477	4.27e-08	7.49e-05
1	411	1488	2.74e-10	8.09e-07
1	412	1089	4.79e-14	2.76e-10
1	414	1497	7.03e-09	1.51e-05
1	415	1496	7.84e-08	1.28e-04
1	416	1479	5.10e-20	6.76e-16
1	416	1493	1.30e-13	6.94e-10
1	417	1451	3.77e-06	3.46e-03
1	417	1493	1.09e-06	1.23e-03
1	418	1175	1.24e-06	1.37e-03
1	418	1544	1.09e-05	8.31e-03
1	418	1614	2.62e-07	3.64e-04
1	421	1452	8.07e-07	9.49e-04
1	423	1439	1.35e-11	5.21e-08
1	424	1426	1.02e-10	3.29e-07
1	427	1451	8.85e-06	7.01e-03
1	427	1474	7.80e-15	5.05e-11
1	428	2432	9.75e-06	7.59e-03
1	432	1488	2.61e-11	9.52e-08
1	434	1478	3.64e-06	3.36e-03
1	434	1560	1.21e-06	1.34e-03
1	434	2065	9.33e-06	7.33e-03
1	435	1089	2.26e-19	2.75e-15
1	436	1560	6.75e-06	5.58e-03
1	437	1464	1.18e-06	1.32e-03
1	437	1493	4.78e-07	6.07e-04
1	437	2287	2.78e-07	3.82e-04
1	438	1474	4.34e-19	5.13e-15
1	438	1492	1.88e-06	1.94e-03
1	438	1493	2.42e-06	2.39e-03
1	438	2285	1.12e-05	8.44e-03
1	439	1478	1.43e-09	3.65e-06
1	441	1555	6.04e-06	5.10e-03
1	441	2077	1.13e-05	8.53e-03
1	441	2287	5.74e-10	1.58e-06
1	441	2486	6.00e-07	7.36e-04
1	444	2065	2.41e-06	2.39e-03
1	446	1497	7.85e-06	6.33e-03
1	447	1474	1.55e-13	8.19e-10
1	447	1482	1.60e-11	6.10e-08
1	448	1464	3.39e-09	7.92e-06
1	448	1477	1.33e-05	9.67e-03
1	449	1451	3.92e-11	1.38e-07
1	451	1464	4.72e-10	1.32e-06
1	453	1208	2.15e-23	4.13e-19
1	453	1452	7.11e-07	8.51e-04
1	453	1497	1.10e-05	8.35e-03
1	454	1208	1.36e-33	5.73e-29
1	454	2054	1.07e-06	1.21e-03
1	457	1451	4.40e-07	5.64e-04
1	458	1451	5.82e-06	4.94e-03
1	459	1445	2.75e-09	6.56e-06
1	460	1451	3.13e-10	9.12e-07
1	460	2335	1.10e-05	8.33e-03
1	461	1457	1.13e-05	8.53e-03
1	461	1498	1.18e-05	8.80e-03
1	462	1451	5.74e-09	1.26e-05
1	462	1498	2.01e-06	2.05e-03
1	464	1457	2.06e-06	2.09e-03
1	466	1445	4.61e-08	8.01e-05
1	467	1496	2.49e-09	6.00e-06
1	468	1453	1.09e-05	8.26e-03
1	468	1539	6.85e-07	8.25e-04
1	468	2035	9.57e-06	7.48e-03
1	470	1450	8.58e-06	6.83e-03
1	470	1464	4.40e-07	5.64e-04
1	470	2066	7.17e-06	5.87e-03
1	473	1451	3.23e-10	9.37e-07
1	475	2061	1.53e-12	6.87e-09
1	475	2241	1.16e-13	6.26e-10
1	479	1496	4.59e-10	1.29e-06
1	482	2432	1.50e-08	2.99e-05
1	483	1464	2.49e-06	2.46e-03
1	484	1496	5.32e-06	4.60e-03
1	485	2241	1.02e-12	4.70e-09
1	488	1478	8.90e-08	1.43e-04
1	488	2241	3.01e-06	2.88e-03
1	489	1445	3.25e-07	4.35e-04
1	491	1428	1.62e-24	3.46e-20
1	492	1492	2.42e-06	2.39e-03
1	494	1451	2.48e-10	7.37e-07
1	495	2486	3.39e-06	3.18e-03
1	497	1526	1.33e-05	9.67e-03
1	501	1482	1.38e-11	5.31e-08
1	502	2481	3.85e-06	3.53e-03
1	508	1496	1.04e-08	2.15e-05
1	511	1496	1.08e-08	2.23e-05
1	512	1496	3.24e-10	9.39e-07
1	517	1493	2.91e-06	2.80e-03
1	518	1451	5.39e-07	6.71e-04
1	518	2061	1.27e-07	1.95e-04
1	518	2287	5.59e-09	1.23e-05
1	519	1450	1.15e-05	8.64e-03
1	520	2241	1.81e-07	2.64e-04
1	524	1557	7.91e-07	9.33e-04
1	524	2020	2.28e-06	2.28e-03
1	528	1478	6.01e-08	1.01e-04
1	531	1464	2.72e-13	1.38e-09
1	531	1474	2.45e-19	2.98e-15
1	533	1453	5.70e-07	7.05e-04
1	533	1493	1.95e-07	2.81e-04
1	534	1497	5.23e-06	4.54e-03
1	534	1542	3.46e-06	3.23e-03
1	535	1496	2.32e-08	4.39e-05
1	537	2241	7.24e-09	1.56e-05
1	540	1208	9.70e-17	8.39e-13
1	540	1474	1.28e-26	3.21e-22
1	540	2287	3.90e-07	5.11e-04
1	541	1426	1.14e-06	1.28e-03
1	541	1477	1.18e-05	8.80e-03
1	542	1493	2.41e-06	2.39e-03
1	544	1451	2.13e-08	4.07e-05
1	544	1453	1.61e-06	1.71e-03
1	544	2432	6.15e-06	5.17e-03
1	546	1464	2.03e-07	2.92e-04
1	547	1451	1.08e-05	8.23e-03
1	547	1496	2.71e-13	1.37e-09
1	549	1451	8.64e-07	1.01e-03
1	550	2449	7.65e-06	6.20e-03
1	551	1492	5.25e-06	4.56e-03
1	552	2241	2.16e-10	6.53e-07
1	555	1089	4.96e-12	2.05e-08
1	559	2241	2.47e-06	2.43e-03
1	565	1439	1.92e-22	3.32e-18
1	565	1479	1.29e-13	6.92e-10
1	573	1474	3.27e-13	1.63e-09
1	573	2061	1.52e-06	1.63e-03
1	575	2241	3.39e-06	3.17e-03
1	576	1478	2.20e-06	2.21e-03
1	578	1496	4.81e-06	4.24e-03
1	579	1451	7.28e-07	8.68e-04
1	580	1208	5.34e-15	3.53e-11
1	582	1493	7.83e-09	1.67e-05
1	582	1496	1.38e-05	1.00e-02
1	588	1451	1.20e-05	8.94e-03
1	595	2287	6.79e-07	8.19e-04
1	600	1493	7.03e-10	1.90e-06
1	602	1089	7.30e-10	1.97e-06
1	605	1496	2.52e-08	4.71e-05
1	613	1478	1.11e-06	1.25e-03
1	619	1451	2.25e-07	3.18e-04
1	621	1445	4.96e-07	6.27e-04
1	622	1496	4.78e-08	8.27e-05
1	623	1089	3.93e-11	1.39e-07
1	626	2243	1.24e-05	9.14e-03
1	629	2241	1.25e-06	1.38e-03
1	632	1089	4.40e-20	5.89e-16
1	632	1478	1.06e-05	8.09e-03
1	637	1464	9.71e-06	7.56e-03
1	643	1493	8.03e-09	1.71e-05
1	645	1089	8.16e-09	1.73e-05
1	649	2241	5.73e-08	9.71e-05
1	652	1493	1.88e-07	2.72e-04
1	654	1482	2.65e-13	1.34e-09
1	666	1496	2.87e-08	5.28e-05
1	673	1615	6.28e-07	7.66e-04
1	676	2431	2.87e-06	2.76e-03
1	684	1089	1.04e-11	4.10e-08
1	684	2432	2.37e-07	3.33e-04
1	686	1445	1.16e-05	8.67e-03
1	691	1089	3.74e-11	1.33e-07
1	691	1464	7.58e-08	1.24e-04
1	694	1089	7.10e-13	3.35e-09
1	694	1439	1.53e-12	6.86e-09
1	707	2432	2.95e-07	4.01e-04
1	708	1088	2.01e-06	2.05e-03
1	708	1493	4.19e-06	3.78e-03
1	715	1615	5.97e-07	7.32e-04
1	718	837	2.68e-06	2.61e-03
1	723	1482	1.27e-11	4.93e-08
1	724	1496	6.65e-07	8.04e-04
1	725	2241	5.25e-08	8.98e-05
1	729	1493	6.17e-06	5.19e-03
1	729	2241	1.24e-11	4.82e-08
1	730	1493	2.51e-08	4.70e-05
1	734	837	1.22e-05	9.03e-03
1	736	1445	7.14e-06	5.85e-03
1	748	1089	4.96e-10	1.39e-06
1	756	1089	8.46e-16	6.45e-12
1	758	1208	1.03e-19	1.31e-15
1	762	1497	1.16e-05	8.67e-03
1	763	1464	4.32e-06	3.88e-03
1	766	1089	4.40e-19	5.21e-15
1	770	1478	2.41e-06	2.39e-03
1	771	1445	2.73e-06	2.66e-03
1	772	1089	7.20e-10	1.95e-06
1	776	1496	7.89e-07	9.31e-04
1	778	1089	7.35e-19	8.43e-15
1	780	1478	1.25e-06	1.38e-03
1	790	1088	3.82e-07	5.01e-04
1	790	1445	4.46e-06	3.99e-03
1	790	1497	5.83e-08	9.85e-05
1	794	1089	1.08e-22	1.90e-18
1	799	1496	1.38e-06	1.50e-03
1	801	2287	1.38e-07	2.09e-04
1	809	1208	1.36e-12	6.12e-09
1	817	1089	2.76e-08	5.11e-05
1	818	2432	9.23e-08	1.48e-04
1	822	1089	4.91e-08	8.46e-05
1	836	1656	4.06e-08	7.18e-05
1	836	2073	1.24e-05	9.13e-03
1	836	2187	1.10e-06	1.24e-03
1	836	2366	1.19e-05	8.89e-03
1	836	2446	2.43e-06	2.40e-03
1	837	1016	1.30e-05	9.53e-03
1	837	1054	2.71e-06	2.64e-03
1	837	1204	2.62e-07	3.64e-04
1	837	1515	6.44e-06	5.37e-03
1	837	1681	5.77e-06	4.91e-03
1	837	1684	1.01e-05	7.84e-03
1	837	1756	1.06e-06	1.20e-03
1	837	1793	7.48e-10	2.02e-06
1	837	1851	9.46e-07	1.09e-03
1	837	2481	1.47e-07	2.21e-04
1	838	1467	8.58e-07	1.00e-03
1	846	1208	1.08e-10	3.47e-07
1	847	1451	1.81e-07	2.64e-04
1	847	1474	4.96e-13	2.41e-09
1	847	2241	2.79e-06	2.70e-03
1	849	1089	1.69e-10	5.25e-07
1	853	1089	1.37e-08	2.75e-05
1	857	1089	1.76e-10	5.42e-07
1	858	1488	1.17e-13	6.32e-10
1	859	1089	2.58e-08	4.81e-05
1	859	1456	1.00e-09	2.64e-06
1	859	1457	1.89e-09	4.69e-06
1	859	1474	1.28e-10	4.07e-07
1	859	1496	1.47e-10	4.61e-07
1	863	1464	2.08e-09	5.11e-06
1	864	1445	5.99e-10	1.64e-06
1	867	1208	1.08e-12	4.98e-09
1	872	1089	1.74e-10	5.36e-07
1	877	1089	6.74e-14	3.79e-10
1	879	1445	6.82e-09	1.47e-05
1	879	1477	1.61e-07	2.39e-04
1	879	1967	4.58e-06	4.07e-03
1	887	1089	2.59e-08	4.83e-05
1	892	1474	7.40e-13	3.48e-09
1	894	1089	2.43e-10	7.24e-07
1	899	1089	1.07e-09	2.79e-06
1	899	1452	1.93e-06	1.98e-03
1	900	2241	1.17e-06	1.31e-03
1	901	1488	7.68e-08	1.25e-04
1	913	1089	1.75e-25	4.04e-21
1	913	1496	1.67e-07	2.46e-04
1	915	1488	1.76e-11	6.64e-08
1	915	2061	4.38e-06	3.92e-03
1	921	1434	1.91e-12	8.44e-09
1	921	1496	2.81e-06	2.72e-03
1	926	1474	3.61e-15	2.46e-11
1	926	1478	1.77e-14	1.09e-10
1	928	1445	1.54e-06	1.65e-03
1	928	2432	1.24e-08	2.52e-05
1	932	1453	1.29e-05	9.47e-03
1	935	1479	2.93e-15	2.02e-11
1	935	1496	4.81e-07	6.10e-04
1	937	1496	1.70e-06	1.78e-03
1	945	1496	5.07e-07	6.38e-04
1	945	1497	4.42e-08	7.72e-05
1	946	1089	9.49e-20	1.21e-15
1	954	1488	1.51e-07	2.25e-04
1	954	1496	1.31e-05	9.54e-03
1	957	1089	1.05e-06	1.19e-03
1	958	1496	2.85e-07	3.90e-04
1	960	1496	3.28e-06	3.09e-03
1	961	1496	1.37e-05	9.92e-03
1	966	1452	1.16e-05	8.68e-03
1	968	1493	3.72e-08	6.63e-05
1	969	1089	8.79e-09	1.85e-05
1	969	1496	5.44e-06	4.68e-03
1	989	1482	2.10e-07	3.01e-04
1	990	2241	2.00e-08	3.85e-05
1	997	1479	2.83e-14	1.69e-10
1	1001	1493	7.55e-06	6.13e-03
1	1003	1089	1.91e-07	2.77e-04
1	1003	1493	8.45e-09	1.79e-05
1	1004	1428	5.50e-15	3.63e-11
1	1005	1493	5.83e-08	9.85e-05
1	1005	2241	8.76e-06	6.95e-03
1	1006	1478	2.24e-07	3.18e-04
1	1007	1615	1.94e-07	2.80e-04
1	1009	1208	4.02e-10	1.14e-06
1	1011	1089	1.13e-07	1.77e-04
1	1015	1089	7.80e-07	9.22e-04
1	1016	1445	1.77e-06	1.85e-03
1	1016	1496	4.51e-08	7.86e-05
1	1022	1445	2.54e-07	3.54e-04
1	1025	1439	3.59e-10	1.03e-06
1	1030	1089	9.90e-12	3.91e-08
1	1035	1089	3.21e-10	9.32e-07
1	1035	1208	7.86e-11	2.61e-07
1	1041	1493	6.34e-10	1.73e-06
1	1045	1496	1.27e-07	1.95e-04
1	1051	1089	3.95e-14	2.31e-10
1	1060	1089	2.72e-06	2.65e-03
1	1071	1497	3.05e-07	4.13e-04
1	1074	1474	8.13e-14	4.49e-10
1	1074	1496	9.11e-07	1.05e-03
1	1076	1493	1.97e-07	2.84e-04
1	1078	1496	5.69e-14	3.24e-10
1	1079	1208	5.88e-20	7.75e-16
1	1080	1464	6.77e-08	1.12e-04
1	1081	2432	3.71e-08	6.61e-05
1	1086	1493	2.84e-11	1.03e-07
1	1089	1123	2.23e-11	8.22e-08
1	1089	1133	3.00e-07	4.08e-04
1	1089	1155	3.76e-09	8.68e-06
1	1089	1169	5.58e-06	4.78e-03
1	1089	1177	2.34e-15	1.64e-11
1	1089	1183	1.30e-07	1.99e-04
1	1089	1187	1.25e-07	1.93e-04
1	1089	1519	1.68e-12	7.50e-09
1	1089	1572	2.44e-17	2.30e-13
1	1089	1661	1.04e-12	4.81e-09
1	1089	1691	9.02e-12	3.58e-08
1	1089	1784	1.76e-11	6.64e-08
1	1089	1914	2.54e-17	2.37e-13
1	1089	1999	1.53e-12	6.86e-09
1	1089	2106	8.67e-17	7.55e-13
1	1089	2165	6.85e-12	2.77e-08
1	1089	2195	4.33e-26	1.06e-21
1	1089	2211	5.05e-11	1.74e-07
1	1089	2341	1.52e-22	2.66e-18
1	1090	2431	7.53e-08	1.23e-04
1	1091	1497	2.69e-10	7.96e-07
1	1094	1208	6.78e-13	3.21e-09
1	1094	1439	3.53e-11	1.26e-07
1	1096	1474	1.76e-13	9.24e-10
1	1097	2061	5.72e-08	9.69e-05
1	1098	1493	2.15e-06	2.17e-03
1	1100	1496	4.92e-06	4.30e-03
1	1101	1474	1.87e-14	1.14e-10
1	1101	1479	3.84e-15	2.60e-11
1	1102	1479	4.08e-27	1.05e-22
1	1103	1451	2.71e-06	2.64e-03
1	1103	1493	1.44e-13	7.67e-10
1	1104	1482	8.49e-22	1.34e-17
1	1105	1208	7.06e-12	2.85e-08
1	1106	1445	9.18e-08	1.47e-04
1	1107	1493	1.64e-11	6.23e-08
1	1107	1496	5.27e-08	8.99e-05
1	1108	1482	8.58e-09	1.81e-05
1	1109	1492	9.04e-09	1.90e-05
1	1109	2432	3.51e-07	4.65e-04
1	1110	1479	1.78e-12	7.89e-09
1	1113	1488	2.86e-10	8.40e-07
1	1115	1488	1.89e-22	3.28e-18
1	1117	1488	1.23e-06	1.36e-03
1	1118	1488	2.67e-09	6.39e-06
1	1119	2241	2.64e-06	2.58e-03
1	1120	1497	5.52e-07	6.86e-04
1	1123	1208	2.35e-17	2.21e-13
1	1127	1488	6.41e-10	1.75e-06
1	1127	1493	4.34e-09	9.85e-06
1	1127	2061	2.89e-06	2.78e-03
1	1129	1445	1.50e-17	1.45e-13
1	1130	2241	1.93e-07	2.79e-04
1	1132	1445	2.30e-13	1.18e-09
1	1132	1493	1.49e-06	1.60e-03
1	1132	1615	3.40e-10	9.81e-07
1	1133	1477	1.28e-06	1.41e-03
1	1133	1479	1.70e-16	1.42e-12
1	1134	1478	1.19e-05	8.83e-03
1	1136	1208	1.96e-18	2.14e-14
1	1136	1474	6.35e-18	6.45e-14
1	1137	1474	1.37e-11	5.28e-08
1	1137	1479	1.44e-11	5.53e-08
1	1139	1428	1.65e-12	7.35e-09
1	1141	1493	1.78e-09	4.45e-06
1	1142	1496	6.03e-06	5.09e-03
1	1144	1478	4.24e-06	3.82e-03
1	1144	1488	2.69e-06	2.62e-03
1	1144	1493	1.38e-08	2.77e-05
1	1145	1482	1.14e-17	1.12e-13
1	1145	1496	3.50e-10	1.01e-06
1	1147	1474	8.79e-20	1.13e-15
1	1147	1478	8.49e-10	2.27e-06
1	1147	1496	1.46e-09	3.73e-06
1	1148	1208	2.03e-21	3.08e-17
1	1148	1496	1.19e-05	8.87e-03
1	1149	1445	1.23e-05	9.09e-03
1	1149	1491	5.37e-06	4.63e-03
1	1149	1496	4.95e-07	6.25e-04
1	1150	1445	1.04e-05	7.97e-03
1	1150	1493	1.22e-05	9.03e-03
1	1150	1497	5.11e-08	8.76e-05
1	1151	1482	1.13e-06	1.26e-03
1	1153	1208	1.12e-17	1.10e-13
1	1153	1496	1.22e-05	9.03e-03
1	1154	1482	1.11e-08	2.29e-05
1	1154	1493	4.43e-08	7.74e-05
1	1155	1464	1.63e-08	3.21e-05
1	1155	1496	1.01e-06	1.16e-03
1	1157	1488	4.71e-06	4.17e-03
1	1160	1482	2.46e-10	7.33e-07
1	1161	1496	4.60e-06	4.09e-03
1	1161	1497	1.39e-06	1.51e-03
1	1162	1208	1.36e-21	2.10e-17
1	1164	1488	9.55e-08	1.52e-04
1	1164	1496	5.16e-09	1.15e-05
1	1165	1208	1.31e-05	9.54e-03
1	1166	1451	8.73e-06	6.92e-03
1	1166	1482	1.15e-15	8.55e-12
1	1166	1496	1.67e-09	4.19e-06
1	1167	1488	9.46e-11	3.08e-07
1	1167	1496	5.32e-07	6.64e-04
1	1168	1493	3.55e-12	1.50e-08
1	1168	1497	2.44e-06	2.41e-03
1	1170	1488	3.91e-08	6.95e-05
1	1171	1450	1.69e-06	1.77e-03
1	1171	2486	6.87e-09	1.48e-05
1	1172	1426	5.22e-07	6.54e-04
1	1172	1439	4.91e-08	8.46e-05
1	1172	1478	5.91e-09	1.29e-05
1	1173	1488	1.83e-16	1.53e-12
1	1174	1208	2.81e-06	2.72e-03
1	1174	1445	2.07e-09	5.09e-06
1	1174	1449	3.08e-06	2.93e-03
1	1174	1450	1.57e-06	1.67e-03
1	1174	1482	5.28e-09	1.17e-05
1	1174	1493	1.47e-11	5.63e-08
1	1175	1457	1.18e-05	8.82e-03
1	1176	1451	3.97e-11	1.40e-07
1	1178	1479	1.55e-11	5.90e-08
1	1179	1445	2.58e-08	4.81e-05
1	1180	1450	2.84e-06	2.74e-03
1	1180	1451	3.65e-06	3.37e-03
1	1180	1493	7.58e-07	9.00e-04
1	1182	1208	3.13e-08	5.71e-05
1	1182	1450	1.42e-06	1.54e-03
1	1182	1482	5.07e-08	8.70e-05
1	1183	1445	2.03e-10	6.16e-07
1	1184	1208	2.24e-07	3.18e-04
1	1184	1496	8.68e-07	1.01e-03
1	1185	1450	3.38e-06	3.17e-03
1	1186	1439	6.50e-18	6.60e-14
1	1187	1445	5.26e-08	8.99e-05
1	1187	1464	2.74e-06	2.66e-03
1	1187	1493	8.44e-07	9.87e-04
1	1188	1445	5.82e-09	1.28e-05
1	1189	1449	1.33e-07	2.03e-04
1	1192	1474	3.57e-10	1.02e-06
1	1192	1482	5.93e-08	1.00e-04
1	1194	1434	2.89e-07	3.95e-04
1	1194	1496	7.29e-08	1.20e-04
1	1195	1464	1.12e-06	1.25e-03
1	1195	1488	3.73e-20	5.05e-16
1	1195	1496	7.03e-09	1.51e-05
1	1197	1450	3.48e-06	3.24e-03
1	1197	1497	1.14e-05	8.58e-03
1	1198	1445	5.83e-10	1.60e-06
1	1198	1450	2.81e-07	3.85e-04
1	1199	1449	1.05e-07	1.65e-04
1	1199	1479	1.81e-11	6.81e-08
1	1200	1449	7.56e-12	3.04e-08
1	1200	1450	1.15e-10	3.70e-07
1	1200	1452	1.45e-07	2.18e-04
1	1200	1496	5.93e-06	5.02e-03
1	1201	1449	1.11e-19	1.40e-15
1	1201	1450	2.04e-23	3.94e-19
1	1201	1488	9.85e-12	3.90e-08
1	1202	1445	1.93e-11	7.22e-08
1	1202	1449	1.35e-07	2.05e-04
1	1202	1450	8.37e-22	1.33e-17
1	1202	1482	1.35e-06	1.47e-03
1	1202	1488	6.89e-07	8.29e-04
1	1202	1496	2.31e-08	4.37e-05
1	1203	1445	1.52e-14	9.47e-11
1	1203	1449	3.85e-19	4.57e-15
1	1203	1450	2.53e-16	2.07e-12
1	1203	1493	2.24e-11	8.24e-08
1	1203	1496	6.50e-23	1.18e-18
1	1204	1449	1.13e-35	5.55e-31
1	1204	1450	8.56e-56	1.36e-50
1	1204	1451	3.60e-09	8.34e-06
1	1204	1493	1.08e-07	1.69e-04
1	1204	1497	1.59e-10	4.96e-07
1	1205	1445	4.15e-58	7.23e-53
1	1205	1449	6.76e-43	5.58e-38
1	1205	1450	2.55e-64	4.84e-59
1	1205	1451	5.47e-08	9.30e-05
1	1205	1452	4.80e-46	4.80e-41
1	1205	1478	1.60e-14	9.88e-11
1	1205	1479	3.16e-29	9.80e-25
1	1205	1491	8.58e-08	1.38e-04
1	1205	1493	3.44e-28	9.59e-24
1	1205	1497	4.05e-21	5.98e-17
1	1208	1501	5.55e-21	8.07e-17
1	1208	1522	1.07e-29	3.52e-25
1	1208	1537	9.54e-21	1.36e-16
1	1208	1579	7.89e-14	4.37e-10
1	1208	1626	3.95e-17	3.60e-13
1	1208	1654	8.45e-16	6.45e-12
1	1208	1704	1.09e-24	2.36e-20
1	1208	1860	6.19e-19	7.21e-15
1	1208	1968	1.92e-43	1.63e-38
1	1208	2080	1.67e-31	6.23e-27
1	1208	2307	5.49e-19	6.41e-15
1	1208	2344	5.98e-17	5.31e-13
1	1211	1439	6.26e-36	3.16e-31
1	1211	1449	1.05e-09	2.75e-06
1	1211	1457	7.51e-06	6.10e-03
1	1211	1492	4.46e-12	1.86e-08
1	1211	1493	1.59e-25	3.68e-21
1	1211	1496	7.89e-33	3.16e-28
1	1211	1497	2.62e-09	6.28e-06
1	1211	2065	2.69e-50	3.27e-45
1	1212	1439	5.92e-21	8.54e-17
1	1212	1449	1.34e-08	2.69e-05
1	1212	1450	3.24e-08	5.88e-05
1	1212	1465	8.40e-07	9.83e-04
1	1212	1491	3.35e-06	3.14e-03
1	1212	1493	4.25e-23	7.92e-19
1	1212	1496	4.23e-22	6.99e-18
1	1212	1520	9.67e-06	7.54e-03
1	1212	2061	2.68e-11	9.73e-08
1	1212	2065	7.65e-16	5.86e-12
1	1213	1449	1.90e-10	5.81e-07
1	1213	1450	8.12e-10	2.18e-06
1	1213	1457	1.49e-06	1.60e-03
1	1213	1491	2.14e-09	5.24e-06
1	1213	1493	7.33e-48	8.00e-43
1	1213	1496	2.28e-17	2.15e-13
1	1213	2065	2.18e-12	9.57e-09
1	1426	2282	4.35e-07	5.59e-04
1	1426	2488	6.03e-08	1.01e-04
1	1434	1520	1.83e-08	3.55e-05
1	1434	1936	2.44e-11	8.93e-08
1	1434	2037	1.60e-12	7.16e-09
1	1439	1491	4.49e-28	1.24e-23
1	1439	1499	6.46e-06	5.39e-03
1	1439	1509	3.71e-08	6.61e-05
1	1439	1511	1.95e-09	4.82e-06
1	1439	1515	2.37e-07	3.33e-04
1	1439	1517	2.13e-06	2.15e-03
1	1439	1526	5.66e-10	1.56e-06
1	1439	1534	4.78e-19	5.62e-15
1	1439	1539	6.56e-12	2.66e-08
1	1439	1585	6.57e-06	5.46e-03
1	1439	1602	2.76e-10	8.13e-07
1	1439	1613	1.20e-12	5.45e-09
1	1439	1643	3.76e-06	3.45e-03
1	1439	1661	6.42e-08	1.07e-04
1	1439	1668	1.38e-07	2.08e-04
1	1439	1684	3.58e-08	6.40e-05
1	1439	1700	3.54e-10	1.02e-06
1	1439	1759	1.60e-10	4.99e-07
1	1439	1803	1.43e-10	4.48e-07
1	1439	2062	6.47e-14	3.66e-10
1	1439	2100	5.07e-11	1.75e-07
1	1439	2292	5.34e-13	2.59e-09
1	1445	1491	2.03e-35	9.94e-31
1	1445	1496	3.89e-137	4.20e-131
1	1445	1497	2.48e-22	4.20e-18
1	1445	1523	6.64e-07	8.03e-04
1	1445	1555	2.21e-10	6.66e-07
1	1445	1566	1.08e-08	2.23e-05
1	1445	1785	5.78e-06	4.92e-03
1	1445	1828	4.97e-06	4.34e-03
1	1445	1885	3.50e-06	3.25e-03
1	1445	2042	1.14e-06	1.27e-03
1	1445	2124	6.17e-06	5.19e-03
1	1445	2200	4.72e-08	8.18e-05
1	1445	2257	1.49e-06	1.60e-03
1	1445	2471	2.32e-20	3.19e-16
1	1445	2473	5.08e-07	6.39e-04
1	1449	1477	1.19e-08	2.43e-05
1	1449	1478	7.66e-13	3.59e-09
1	1449	1482	6.60e-06	5.49e-03
1	1450	1474	4.31e-09	9.79e-06
1	1450	1477	1.99e-06	2.03e-03
1	1450	1478	4.10e-15	2.76e-11
1	1450	1496	9.50e-08	1.51e-04
1	1450	1497	9.66e-12	3.82e-08
1	1450	2020	1.51e-08	3.00e-05
1	1451	1477	9.14e-07	1.06e-03
1	1451	1478	1.78e-19	2.19e-15
1	1451	1491	1.84e-06	1.90e-03
1	1451	1492	5.14e-16	4.03e-12
1	1451	1497	4.14e-15	2.78e-11
1	1451	1510	5.52e-08	9.37e-05
1	1451	1536	3.51e-11	1.25e-07
1	1451	1551	8.64e-06	6.87e-03
1	1451	1580	1.24e-05	9.18e-03
1	1451	1598	2.92e-06	2.80e-03
1	1451	1801	4.62e-10	1.30e-06
1	1451	1818	1.20e-07	1.85e-04
1	1451	1822	1.03e-09	2.71e-06
1	1451	2008	9.81e-06	7.62e-03
1	1451	2021	4.63e-11	1.61e-07
1	1451	2036	7.49e-06	6.09e-03
1	1451	2056	1.05e-11	4.12e-08
1	1451	2090	6.19e-08	1.04e-04
1	1451	2115	3.71e-06	3.41e-03
1	1451	2131	2.99e-09	7.07e-06
1	1451	2238	8.21e-06	6.58e-03
1	1451	2308	5.94e-09	1.30e-05
1	1451	2374	3.50e-06	3.25e-03
1	1452	1482	5.85e-19	6.83e-15
1	1452	1488	2.51e-43	2.10e-38
1	1452	1491	3.95e-07	5.16e-04
1	1452	1492	2.50e-09	6.02e-06
1	1452	1497	1.42e-16	1.20e-12
1	1452	1534	6.56e-06	5.46e-03
1	1452	1615	6.03e-08	1.02e-04
1	1452	2049	6.63e-06	5.51e-03
1	1452	2056	2.55e-06	2.51e-03
1	1452	2070	7.28e-06	5.95e-03
1	1452	2241	2.53e-36	1.34e-31
1	1452	2418	7.79e-06	6.29e-03
1	1453	1477	4.49e-06	4.00e-03
1	1453	1478	2.73e-17	2.55e-13
1	1453	1479	1.85e-15	1.33e-11
1	1453	1493	8.95e-07	1.04e-03
1	1453	2320	2.17e-06	2.19e-03
1	1454	1492	2.72e-08	5.05e-05
1	1455	1482	5.63e-13	2.72e-09
1	1456	1482	4.47e-07	5.72e-04
1	1456	1492	8.28e-10	2.22e-06
1	1456	1493	3.24e-19	3.88e-15
1	1456	1496	3.82e-10	1.09e-06
1	1457	1482	9.00e-07	1.04e-03
1	1457	1488	2.78e-32	1.07e-27
1	1457	1496	1.72e-06	1.80e-03
1	1457	1534	7.10e-06	5.83e-03
1	1457	2023	3.11e-06	2.96e-03
1	1464	1482	1.18e-15	8.75e-12
1	1464	1492	1.35e-06	1.47e-03
1	1464	1498	2.81e-06	2.72e-03
1	1464	1499	1.10e-05	8.32e-03
1	1464	1500	7.72e-07	9.14e-04
1	1464	1502	1.55e-06	1.66e-03
1	1464	1507	2.00e-08	3.85e-05
1	1464	1527	2.70e-07	3.73e-04
1	1464	1549	5.73e-07	7.07e-04
1	1464	1568	1.30e-08	2.62e-05
1	1464	1573	3.98e-08	7.04e-05
1	1464	1603	1.56e-07	2.32e-04
1	1464	1615	1.75e-36	9.39e-32
1	1464	1626	1.12e-05	8.42e-03
1	1464	1751	7.21e-06	5.90e-03
1	1464	2006	1.30e-07	1.99e-04
1	1464	2032	6.05e-06	5.10e-03
1	1464	2052	3.75e-08	6.67e-05
1	1464	2236	4.59e-06	4.08e-03
1	1464	2242	5.41e-08	9.22e-05
1	1464	2245	9.11e-06	7.19e-03
1	1464	2272	2.64e-07	3.66e-04
1	1464	2289	1.07e-05	8.18e-03
1	1464	2290	4.78e-11	1.66e-07
1	1464	2322	1.24e-05	9.13e-03
1	1464	2453	6.73e-07	8.12e-04
1	1465	1497	3.60e-13	1.79e-09
1	1465	1500	1.10e-05	8.32e-03
1	1465	1501	4.26e-08	7.47e-05
1	1467	1496	8.81e-08	1.42e-04
1	1474	1498	6.84e-06	5.65e-03
1	1474	1500	7.61e-06	6.17e-03
1	1474	1502	1.96e-07	2.84e-04
1	1474	1508	7.75e-06	6.27e-03
1	1474	1516	3.29e-07	4.40e-04
1	1474	1521	1.23e-08	2.50e-05
1	1474	1545	1.14e-07	1.77e-04
1	1474	1597	1.20e-07	1.86e-04
1	1474	1604	7.54e-07	8.96e-04
1	1474	1617	1.13e-10	3.62e-07
1	1474	1631	2.87e-07	3.92e-04
1	1474	1646	1.73e-08	3.39e-05
1	1474	1672	3.36e-07	4.48e-04
1	1474	1820	1.57e-17	1.51e-13
1	1474	1827	7.24e-10	1.96e-06
1	1474	2049	2.23e-15	1.57e-11
1	1474	2124	1.19e-14	7.56e-11
1	1474	2133	5.32e-14	3.05e-10
1	1474	2272	5.32e-10	1.47e-06
1	1474	2356	2.16e-14	1.31e-10
1	1477	1560	7.09e-08	1.17e-04
1	1477	1567	1.04e-07	1.64e-04
1	1478	1497	1.26e-07	1.93e-04
1	1478	1515	1.00e-05	7.77e-03
1	1478	1535	1.04e-06	1.18e-03
1	1478	1560	3.99e-09	9.13e-06
1	1478	1580	1.19e-08	2.43e-05
1	1478	2003	2.20e-07	3.12e-04
1	1478	2030	4.42e-08	7.72e-05
1	1478	2039	5.71e-06	4.87e-03
1	1478	2088	2.55e-07	3.55e-04
1	1478	2280	2.43e-06	2.40e-03
1	1478	2475	4.80e-06	4.23e-03
1	1479	1482	4.65e-18	4.84e-14
1	1479	1497	1.52e-15	1.11e-11
1	1479	1506	1.15e-05	8.61e-03
1	1479	1515	1.60e-09	4.06e-06
1	1479	1527	2.04e-10	6.19e-07
1	1479	1533	2.30e-15	1.61e-11
1	1479	1534	5.42e-15	3.58e-11
1	1479	1545	3.25e-17	3.00e-13
1	1479	1568	3.99e-14	2.33e-10
1	1479	1576	7.63e-11	2.53e-07
1	1479	1584	4.87e-10	1.36e-06
1	1479	1596	8.48e-08	1.37e-04
1	1479	1598	4.92e-25	1.10e-20
1	1479	1617	1.34e-11	5.17e-08
1	1479	1626	4.51e-09	1.02e-05
1	1479	1703	1.68e-09	4.22e-06
1	1479	1715	2.20e-09	5.36e-06
1	1479	1804	2.22e-09	5.41e-06
1	1479	1837	2.15e-10	6.51e-07
1	1479	1899	8.11e-12	3.24e-08
1	1479	2136	1.11e-12	5.08e-09
1	1479	2263	2.78e-18	2.99e-14
1	1479	2370	1.15e-14	7.29e-11
1	1482	1496	2.50e-15	1.74e-11
1	1482	1511	8.81e-08	1.42e-04
1	1482	1517	5.65e-06	4.82e-03
1	1482	1534	6.53e-11	2.21e-07
1	1482	1536	1.93e-11	7.22e-08
1	1482	1539	2.60e-07	3.62e-04
1	1482	1588	1.40e-07	2.11e-04
1	1482	1601	1.08e-07	1.69e-04
1	1482	1695	4.75e-06	4.19e-03
1	1482	1763	1.27e-08	2.57e-05
1	1482	1781	1.29e-05	9.47e-03
1	1482	1890	1.15e-09	2.98e-06
1	1482	2015	1.89e-10	5.79e-07
1	1482	2049	1.39e-12	6.26e-09
1	1482	2054	1.96e-15	1.39e-11
1	1482	2126	3.22e-13	1.61e-09
1	1482	2235	2.06e-12	9.05e-09
1	1482	2277	3.61e-16	2.88e-12
1	1482	2443	2.48e-11	9.07e-08
1	1482	2444	9.71e-11	3.15e-07
1	1488	1566	5.33e-16	4.17e-12
1	1488	1584	1.86e-06	1.92e-03
1	1488	1592	2.25e-06	2.26e-03
1	1488	1650	5.81e-06	4.94e-03
1	1488	1683	7.69e-06	6.23e-03
1	1488	1720	1.28e-07	1.96e-04
1	1488	1749	7.76e-07	9.18e-04
1	1488	1802	4.44e-07	5.69e-04
1	1488	1807	1.22e-07	1.89e-04
1	1488	1988	1.65e-07	2.43e-04
1	1488	2004	1.61e-08	3.19e-05
1	1488	2254	1.37e-11	5.28e-08
1	1488	2425	7.00e-11	2.35e-07
1	1488	2458	3.26e-13	1.63e-09
1	1491	2061	2.41e-10	7.21e-07
1	1491	2065	7.05e-08	1.16e-04
1	1491	2474	3.13e-07	4.21e-04
1	1491	2478	7.64e-07	9.06e-04
1	1492	1496	8.21e-07	9.63e-04
1	1492	1566	4.42e-06	3.96e-03
1	1492	1609	8.48e-08	1.37e-04
1	1492	2290	1.33e-05	9.67e-03
1	1493	1497	1.18e-07	1.83e-04
1	1493	1598	1.72e-06	1.80e-03
1	1493	1783	1.02e-06	1.16e-03
1	1493	2034	2.21e-06	2.22e-03
1	1493	2224	3.72e-10	1.06e-06
1	1493	2240	1.13e-07	1.77e-04
1	1493	2259	1.39e-06	1.51e-03
1	1493	2264	1.10e-07	1.72e-04
1	1493	2357	8.33e-08	1.35e-04
1	1493	2467	2.72e-06	2.65e-03
1	1496	1548	2.40e-06	2.38e-03
1	1496	1731	1.16e-05	8.68e-03
1	1496	1772	3.85e-09	8.85e-06
1	1496	2046	4.97e-07	6.28e-04
1	1496	2061	7.96e-35	3.71e-30
1	1496	2065	6.24e-26	1.49e-21
1	1496	2207	3.32e-06	3.12e-03
1	1496	2234	4.37e-08	7.64e-05
1	1496	2284	2.97e-23	5.61e-19
1	1496	2347	3.24e-07	4.34e-04
1	1496	2474	1.77e-08	3.46e-05
1	1497	2027	2.21e-07	3.13e-04
1	1497	2032	3.50e-09	8.15e-06
1	1497	2065	2.37e-13	1.22e-09
1	1497	2117	2.20e-06	2.21e-03
1	1497	2332	6.99e-06	5.75e-03
1	1500	2241	4.21e-07	5.44e-04
1	1501	2279	3.10e-06	2.95e-03
1	1502	2053	5.97e-06	5.05e-03
1	1505	2052	1.18e-05	8.82e-03
1	1508	2285	1.78e-06	1.86e-03
1	1522	2486	4.10e-06	3.71e-03
1	1525	2486	1.23e-09	3.18e-06
1	1526	2287	1.23e-05	9.09e-03
1	1530	2432	2.20e-06	2.21e-03
1	1542	2287	1.91e-06	1.96e-03
1	1546	2287	5.70e-06	4.86e-03
1	1550	2283	3.87e-06	3.54e-03
1	1550	2285	1.59e-06	1.69e-03
1	1551	2058	1.26e-05	9.29e-03
1	1551	2284	9.59e-06	7.49e-03
1	1554	2061	1.91e-06	1.96e-03
1	1555	2020	5.48e-08	9.32e-05
1	1557	2241	2.75e-13	1.39e-09
1	1561	2287	1.84e-07	2.67e-04
1	1563	2013	2.96e-06	2.84e-03
1	1566	2054	1.93e-06	1.98e-03
1	1566	2061	4.16e-06	3.76e-03
1	1573	2061	8.05e-07	9.47e-04
1	1609	2241	3.35e-12	1.42e-08
1	1609	2432	2.23e-08	4.23e-05
1	1609	2433	4.96e-07	6.27e-04
1	1611	2285	1.06e-06	1.20e-03
1	1611	2432	3.01e-08	5.52e-05
1	1613	2020	5.71e-07	7.05e-04
1	1613	2065	1.49e-09	3.78e-06
1	1614	2481	5.53e-06	4.75e-03
1	1615	1699	9.94e-06	7.71e-03
1	1615	2026	8.63e-07	1.01e-03
1	1615	2123	2.86e-06	2.76e-03
1	1615	2126	6.01e-06	5.08e-03
1	1615	2440	1.07e-05	8.18e-03
1	1616	2045	4.11e-06	3.72e-03
1	1616	2285	1.58e-07	2.35e-04
1	1633	1649	1.03e-05	7.93e-03
1	1633	1650	1.91e-06	1.97e-03
1	1651	2287	9.36e-06	7.35e-03
1	1671	2241	1.16e-05	8.69e-03
1	1674	2432	7.28e-09	1.56e-05
1	1675	2241	1.30e-06	1.42e-03
1	1680	2020	1.22e-05	9.02e-03
1	1680	2040	6.41e-06	5.36e-03
1	1756	2241	1.87e-06	1.93e-03
1	1760	2241	4.33e-06	3.88e-03
1	1800	2024	1.09e-05	8.26e-03
1	1818	2287	6.56e-07	7.96e-04
1	1821	2061	5.64e-07	6.99e-04
1	1821	2432	3.91e-06	3.58e-03
1	1822	2061	5.38e-07	6.70e-04
1	1836	2432	6.18e-07	7.56e-04
1	1877	2241	3.18e-09	7.47e-06
1	1889	2241	3.93e-06	3.59e-03
1	1891	2486	7.16e-07	8.57e-04
1	1917	2432	1.11e-06	1.25e-03
1	1930	2287	1.04e-05	7.98e-03
1	1951	2432	7.37e-07	8.78e-04
1	1983	2432	7.09e-06	5.82e-03
1	1999	2431	4.06e-07	5.28e-04
1	2011	2130	9.46e-06	7.42e-03
1	2020	2430	2.90e-06	2.79e-03
1	2021	2287	7.01e-14	3.92e-10
1	2022	2241	1.19e-06	1.33e-03
1	2024	2265	3.64e-06	3.36e-03
1	2029	2241	1.03e-15	7.75e-12
1	2031	2241	4.01e-06	3.65e-03
1	2036	2287	1.16e-08	2.38e-05
1	2037	2241	5.31e-09	1.18e-05
1	2037	2432	9.83e-07	1.13e-03
1	2054	2281	1.02e-05	7.90e-03
1	2054	2287	7.17e-08	1.18e-04
1	2061	2146	1.73e-06	1.82e-03
1	2061	2454	2.03e-08	3.89e-05
1	2061	2472	8.63e-07	1.01e-03
1	2066	2287	1.84e-09	4.58e-06
1	2068	2432	1.38e-11	5.33e-08
1	2077	2243	2.51e-06	2.47e-03
1	2082	2432	9.86e-09	2.05e-05
1	2114	2241	1.63e-08	3.22e-05
1	2123	2241	1.82e-10	5.61e-07
1	2124	2241	2.84e-07	3.90e-04
1	2139	2241	1.24e-07	1.91e-04
1	2200	2431	8.61e-07	1.00e-03
1	2204	2432	1.28e-06	1.40e-03
1	2241	2286	1.58e-06	1.68e-03
1	2241	2354	1.03e-07	1.62e-04
1	2241	2371	2.40e-09	5.81e-06
1	2241	2431	5.47e-28	1.51e-23
1	2241	2454	2.38e-06	2.36e-03
1	2241	2469	3.05e-07	4.13e-04
1	2241	2472	4.29e-07	5.53e-04
1	2276	2432	1.06e-06	1.20e-03
1	2380	2401	1.32e-06	1.44e-03
1	2385	2486	1.35e-05	9.84e-03
1	2395	2432	1.00e-05	7.77e-03
1	2406	2486	5.58e-06	4.78e-03
1	2432	2471	7.31e-06	5.97e-03
1	2432	2491	2.26e-06	2.26e-03
2	1	875	7.86e-07	9.28e-04
2	1	2429	4.86e-06	4.26e-03
2	1	2430	4.86e-06	4.26e-03
2	2	2428	9.75e-06	7.59e-03
2	2	2430	9.75e-06	7.59e-03
2	3	2430	2.42e-06	2.39e-03
2	5	1122	1.96e-08	3.78e-05
2	5	1322	2.16e-06	2.18e-03
2	6	873	3.35e-07	4.47e-04
2	7	2430	1.49e-07	2.23e-04
2	15	1108	4.61e-06	4.09e-03
2	15	1113	2.80e-12	1.21e-08
2	15	1122	9.75e-06	7.59e-03
2	16	981	1.30e-07	1.99e-04
2	17	97	1.74e-06	1.82e-03
2	17	1108	1.40e-11	5.37e-08
2	22	1111	1.22e-31	4.54e-27
2	23	879	4.35e-07	5.59e-04
2	25	1131	1.98e-07	2.86e-04
2	31	1122	3.36e-07	4.47e-04
2	33	981	8.10e-07	9.53e-04
2	36	981	4.00e-06	3.65e-03
2	36	1143	7.84e-14	4.35e-10
2	37	68	6.06e-06	5.11e-03
2	38	69	9.68e-09	2.01e-05
2	39	69	1.23e-07	1.90e-04
2	40	68	5.24e-06	4.55e-03
2	58	916	1.67e-07	2.45e-04
2	63	1312	8.68e-22	1.37e-17
2	68	875	1.23e-07	1.90e-04
2	71	920	7.89e-07	9.31e-04
2	76	901	5.87e-07	7.22e-04
2	88	1111	2.46e-29	7.77e-25
2	88	1131	4.78e-07	6.07e-04
2	90	1308	2.68e-09	6.40e-06
2	92	920	8.76e-09	1.85e-05
2	93	901	1.09e-07	1.70e-04
2	95	874	2.55e-08	4.76e-05
2	98	873	1.45e-07	2.18e-04
2	100	1141	4.26e-07	5.50e-04
2	101	2430	2.30e-09	5.58e-06
2	102	270	2.11e-06	2.13e-03
2	106	1308	6.66e-12	2.70e-08
2	108	430	1.92e-06	1.97e-03
2	108	916	3.86e-11	1.37e-07
2	109	1313	2.49e-18	2.69e-14
2	110	1122	2.35e-07	3.32e-04
2	111	1313	1.25e-16	1.06e-12
2	112	1121	1.96e-07	2.83e-04
2	113	878	3.96e-13	1.96e-09
2	113	919	1.24e-07	1.91e-04
2	120	1312	6.91e-21	9.95e-17
2	125	1322	9.68e-07	1.11e-03
2	128	1308	4.11e-07	5.33e-04
2	129	875	5.04e-08	8.65e-05
2	130	1122	6.71e-06	5.56e-03
2	135	982	1.99e-07	2.87e-04
2	140	1325	3.51e-07	4.65e-04
2	151	1121	8.75e-07	1.02e-03
2	155	1322	2.69e-06	2.62e-03
2	164	873	6.51e-10	1.77e-06
2	164	875	8.23e-08	1.33e-04
2	170	899	1.88e-07	2.73e-04
2	178	921	1.28e-10	4.07e-07
2	188	879	7.27e-06	5.94e-03
2	191	1313	3.00e-17	2.79e-13
2	197	1143	3.10e-07	4.18e-04
2	201	1142	2.21e-07	3.14e-04
2	202	872	1.62e-34	7.35e-30
2	203	1111	7.69e-36	3.84e-31
2	204	1121	1.34e-05	9.75e-03
2	206	977	1.91e-06	1.96e-03
2	208	899	2.39e-07	3.36e-04
2	210	899	1.09e-17	1.07e-13
2	214	920	1.32e-05	9.60e-03
2	230	1322	7.17e-06	5.87e-03
2	234	1125	4.85e-06	4.26e-03
2	235	1143	3.09e-06	2.94e-03
2	241	1121	1.21e-05	8.99e-03
2	243	1327	7.79e-06	6.29e-03
2	251	879	2.61e-06	2.56e-03
2	253	1131	3.58e-06	3.32e-03
2	258	1313	1.75e-19	2.15e-15
2	259	878	9.99e-14	5.44e-10
2	259	893	1.03e-05	7.94e-03
2	259	916	3.43e-08	6.17e-05
2	260	879	2.81e-11	1.02e-07
2	260	919	6.42e-07	7.82e-04
2	261	878	7.06e-13	3.34e-09
2	265	965	9.47e-07	1.09e-03
2	265	1070	5.69e-13	2.74e-09
2	268	875	3.45e-07	4.58e-04
2	269	921	1.11e-08	2.28e-05
2	270	1113	1.26e-06	1.39e-03
2	272	965	6.07e-06	5.12e-03
2	273	1314	5.53e-09	1.22e-05
2	273	2416	2.99e-07	4.07e-04
2	275	899	5.16e-14	2.96e-10
2	279	899	3.09e-10	9.02e-07
2	283	1125	1.20e-11	4.68e-08
2	283	1143	1.58e-06	1.68e-03
2	286	901	2.69e-07	3.72e-04
2	286	1125	6.36e-07	7.75e-04
2	287	871	3.79e-09	8.72e-06
2	290	873	5.00e-10	1.39e-06
2	290	1328	3.68e-07	4.85e-04
2	292	872	1.14e-27	3.09e-23
2	292	904	2.11e-06	2.13e-03
2	296	893	1.95e-07	2.82e-04
2	297	875	2.59e-06	2.55e-03
2	298	871	7.54e-09	1.61e-05
2	301	899	3.94e-07	5.15e-04
2	304	871	2.53e-09	6.09e-06
2	305	874	2.21e-07	3.13e-04
2	308	980	9.43e-06	7.40e-03
2	308	1070	8.12e-08	1.32e-04
2	309	919	4.02e-08	7.11e-05
2	309	1322	6.34e-08	1.06e-04
2	312	875	1.20e-07	1.87e-04
2	312	879	8.89e-07	1.03e-03
2	314	1125	1.11e-07	1.73e-04
2	316	893	4.88e-08	8.43e-05
2	319	1314	3.13e-07	4.22e-04
2	320	921	3.99e-06	3.63e-03
2	321	1131	9.36e-06	7.35e-03
2	322	1312	9.92e-25	2.16e-20
2	324	1143	2.02e-06	2.06e-03
2	325	894	3.07e-06	2.93e-03
2	328	372	3.52e-06	3.27e-03
2	332	1314	7.80e-06	6.30e-03
2	332	1327	2.41e-06	2.39e-03
2	335	919	1.53e-06	1.63e-03
2	336	871	5.50e-08	9.35e-05
2	340	1122	9.65e-07	1.11e-03
2	342	894	7.78e-09	1.66e-05
2	343	899	1.17e-08	2.40e-05
2	349	895	1.13e-05	8.52e-03
2	349	1328	2.66e-06	2.60e-03
2	350	1070	8.17e-20	1.05e-15
2	350	1314	4.83e-07	6.13e-04
2	359	1326	3.26e-10	9.47e-07
2	364	1308	1.33e-12	6.01e-09
2	365	871	4.07e-06	3.69e-03
2	371	904	3.82e-07	5.01e-04
2	373	872	1.79e-30	6.21e-26
2	373	901	2.87e-08	5.28e-05
2	376	1309	1.01e-05	7.80e-03
2	380	1309	4.99e-07	6.29e-04
2	381	879	5.74e-06	4.89e-03
2	381	881	9.63e-10	2.54e-06
2	383	874	1.65e-09	4.17e-06
2	384	878	1.69e-06	1.77e-03
2	386	882	2.88e-10	8.45e-07
2	389	1328	8.97e-06	7.09e-03
2	391	882	3.97e-09	9.10e-06
2	393	916	4.40e-11	1.53e-07
2	396	899	3.81e-07	5.01e-04
2	407	875	7.69e-10	2.07e-06
2	414	879	6.76e-11	2.27e-07
2	417	899	3.87e-06	3.54e-03
2	423	1125	2.64e-09	6.33e-06
2	424	1309	1.14e-06	1.28e-03
2	427	874	2.51e-08	4.70e-05
2	427	916	2.37e-10	7.08e-07
2	427	1309	1.37e-05	9.93e-03
2	430	1143	6.77e-15	4.43e-11
2	438	1070	2.37e-10	7.08e-07
2	439	1070	9.66e-09	2.01e-05
2	440	922	1.59e-06	1.69e-03
2	443	882	2.29e-06	2.29e-03
2	445	1314	2.90e-08	5.33e-05
2	446	1312	2.09e-16	1.73e-12
2	453	1125	2.43e-07	3.41e-04
2	454	875	1.00e-05	7.75e-03
2	455	1312	1.59e-17	1.53e-13
2	462	895	1.36e-06	1.48e-03
2	463	881	8.17e-11	2.70e-07
2	464	1122	2.14e-07	3.05e-04
2	464	1141	3.80e-06	3.49e-03
2	467	878	8.63e-07	1.01e-03
2	470	1326	2.82e-08	5.21e-05
2	474	1125	2.18e-11	8.07e-08
2	476	921	1.22e-05	9.05e-03
2	478	881	2.50e-11	9.13e-08
2	478	1142	1.11e-08	2.28e-05
2	481	871	2.49e-10	7.41e-07
2	487	881	4.44e-12	1.85e-08
2	487	1141	3.19e-06	3.02e-03
2	488	1122	4.12e-06	3.73e-03
2	497	1143	6.74e-07	8.13e-04
2	499	1142	2.18e-08	4.15e-05
2	516	1125	5.50e-11	1.88e-07
2	523	1326	1.30e-06	1.42e-03
2	533	1308	8.86e-09	1.86e-05
2	537	894	4.63e-06	4.11e-03
2	538	1308	3.24e-09	7.59e-06
2	540	899	5.53e-07	6.86e-04
2	542	955	4.10e-07	5.32e-04
2	543	1125	6.67e-06	5.54e-03
2	550	1313	1.61e-15	1.17e-11
2	552	1121	2.21e-07	3.13e-04
2	556	981	7.20e-06	5.90e-03
2	557	1111	9.50e-56	1.47e-50
2	558	1143	7.49e-06	6.09e-03
2	564	874	6.80e-06	5.62e-03
2	568	1142	1.63e-07	2.41e-04
2	571	881	4.04e-11	1.42e-07
2	575	879	1.20e-05	8.93e-03
2	577	893	6.54e-07	7.94e-04
2	584	873	1.13e-09	2.95e-06
2	584	882	2.95e-06	2.83e-03
2	585	981	1.07e-05	8.17e-03
2	590	922	3.45e-07	4.58e-04
2	600	881	4.70e-06	4.16e-03
2	603	1142	7.37e-09	1.58e-05
2	607	1143	3.94e-08	6.99e-05
2	607	1312	4.60e-15	3.07e-11
2	608	920	8.68e-07	1.01e-03
2	609	879	1.94e-08	3.75e-05
2	612	1113	1.98e-07	2.86e-04
2	613	873	2.44e-06	2.41e-03
2	614	878	3.99e-10	1.14e-06
2	614	1125	6.01e-06	5.08e-03
2	616	1314	1.25e-06	1.38e-03
2	618	922	1.54e-07	2.29e-04
2	618	1313	2.31e-34	1.03e-29
2	620	871	1.31e-07	2.00e-04
2	621	878	1.35e-06	1.47e-03
2	622	1143	2.00e-06	2.04e-03
2	627	881	3.51e-12	1.49e-08
2	630	964	2.07e-06	2.10e-03
2	634	1308	9.62e-09	2.01e-05
2	638	882	1.49e-06	1.60e-03
2	638	901	9.12e-07	1.05e-03
2	641	895	6.23e-06	5.23e-03
2	645	873	1.28e-06	1.40e-03
2	645	882	1.32e-05	9.62e-03
2	648	1070	3.97e-07	5.18e-04
2	650	874	2.93e-07	3.99e-04
2	652	1328	2.10e-07	3.01e-04
2	653	1309	3.19e-08	5.80e-05
2	654	872	5.58e-22	9.06e-18
2	656	1312	4.78e-15	3.18e-11
2	661	875	4.70e-06	4.16e-03
2	663	899	1.90e-10	5.81e-07
2	664	899	1.70e-06	1.78e-03
2	666	881	5.76e-07	7.09e-04
2	667	1308	3.11e-14	1.84e-10
2	668	881	8.60e-09	1.82e-05
2	669	873	1.83e-06	1.90e-03
2	670	1308	5.72e-07	7.06e-04
2	675	1070	4.27e-08	7.49e-05
2	680	1328	8.56e-06	6.81e-03
2	684	1121	1.08e-05	8.25e-03
2	685	919	9.58e-06	7.49e-03
2	685	1314	3.51e-07	4.66e-04
2	686	875	7.80e-11	2.59e-07
2	686	894	1.83e-06	1.90e-03
2	687	893	5.25e-06	4.55e-03
2	692	1328	3.70e-06	3.40e-03
2	694	1142	3.36e-11	1.20e-07
2	695	1113	1.17e-07	1.81e-04
2	696	878	3.14e-06	2.97e-03
2	696	921	7.62e-06	6.18e-03
2	698	881	3.79e-09	8.73e-06
2	698	1142	4.12e-08	7.26e-05
2	699	899	4.62e-08	8.03e-05
2	699	1142	2.29e-09	5.56e-06
2	703	878	4.49e-06	4.00e-03
2	703	975	5.12e-07	6.43e-04
2	703	1121	8.17e-11	2.70e-07
2	708	1121	3.78e-09	8.72e-06
2	710	1308	7.76e-10	2.09e-06
2	710	1312	4.89e-18	5.07e-14
2	711	874	3.56e-11	1.27e-07
2	711	895	5.54e-07	6.88e-04
2	711	1308	1.15e-14	7.30e-11
2	712	1113	1.04e-05	8.00e-03
2	715	1070	2.30e-18	2.50e-14
2	718	977	4.23e-06	3.81e-03
2	718	1322	1.81e-07	2.64e-04
2	719	871	1.23e-06	1.37e-03
2	719	1312	5.45e-26	1.31e-21
2	720	874	3.14e-06	2.98e-03
2	720	981	3.52e-06	3.27e-03
2	720	1121	4.79e-06	4.23e-03
2	720	1142	2.09e-06	2.12e-03
2	721	1131	6.54e-06	5.44e-03
2	722	919	4.36e-09	9.87e-06
2	723	1308	5.46e-10	1.51e-06
2	725	871	7.69e-16	5.89e-12
2	728	1070	1.26e-07	1.93e-04
2	728	1142	1.95e-06	1.99e-03
2	730	1113	4.97e-06	4.34e-03
2	731	1314	2.04e-06	2.08e-03
2	731	1322	4.27e-07	5.51e-04
2	732	1142	2.19e-08	4.17e-05
2	734	1131	2.90e-07	3.95e-04
2	734	1308	2.00e-10	6.09e-07
2	734	1312	7.31e-21	1.05e-16
2	735	919	8.25e-09	1.75e-05
2	736	874	2.45e-08	4.59e-05
2	736	899	6.00e-06	5.07e-03
2	737	1131	1.76e-06	1.84e-03
2	739	916	1.14e-12	5.21e-09
2	739	919	1.82e-06	1.89e-03
2	741	875	1.08e-06	1.22e-03
2	741	1319	1.27e-08	2.57e-05
2	744	875	1.03e-07	1.63e-04
2	744	1312	2.10e-14	1.28e-10
2	744	2427	1.26e-05	9.28e-03
2	746	862	8.53e-06	6.80e-03
2	746	881	1.03e-09	2.69e-06
2	746	919	1.48e-06	1.59e-03
2	746	921	9.93e-11	3.22e-07
2	746	1113	2.48e-08	4.65e-05
2	747	856	2.98e-06	2.86e-03
2	747	875	3.75e-09	8.67e-06
2	747	1308	1.54e-09	3.89e-06
2	747	1314	1.11e-05	8.38e-03
2	748	1123	6.54e-07	7.94e-04
2	749	1142	4.91e-06	4.30e-03
2	749	1313	1.28e-15	9.41e-12
2	750	855	3.16e-06	2.99e-03
2	751	1308	4.55e-11	1.58e-07
2	752	872	2.19e-16	1.81e-12
2	754	881	5.30e-07	6.62e-04
2	755	1142	5.07e-06	4.42e-03
2	755	1308	2.83e-08	5.22e-05
2	756	879	6.71e-11	2.26e-07
2	757	879	6.09e-08	1.02e-04
2	757	1315	1.01e-05	7.78e-03
2	757	1325	6.05e-06	5.10e-03
2	757	1326	1.28e-06	1.40e-03
2	758	871	6.73e-07	8.12e-04
2	758	1313	8.80e-14	4.83e-10
2	765	894	1.31e-07	2.01e-04
2	767	875	5.00e-06	4.36e-03
2	768	873	5.79e-06	4.92e-03
2	768	879	6.31e-08	1.06e-04
2	769	872	7.53e-14	4.19e-10
2	770	1070	3.89e-07	5.09e-04
2	773	872	2.00e-11	7.44e-08
2	773	1131	4.20e-06	3.78e-03
2	773	1143	1.34e-06	1.47e-03
2	774	871	2.45e-07	3.43e-04
2	775	873	5.67e-09	1.25e-05
2	775	881	1.66e-06	1.76e-03
2	777	894	9.45e-07	1.09e-03
2	779	873	3.79e-25	8.54e-21
2	780	873	6.53e-14	3.69e-10
2	782	1325	2.67e-06	2.61e-03
2	786	1143	3.56e-08	6.38e-05
2	788	893	1.35e-10	4.25e-07
2	790	872	1.75e-12	7.79e-09
2	792	872	4.66e-12	1.93e-08
2	793	872	1.58e-15	1.15e-11
2	795	919	3.48e-06	3.24e-03
2	798	1070	5.12e-07	6.43e-04
2	798	1142	5.65e-06	4.82e-03
2	801	881	1.06e-10	3.43e-07
2	801	1070	2.30e-06	2.30e-03
2	803	1142	3.47e-06	3.24e-03
2	804	1308	2.34e-08	4.42e-05
2	805	1070	1.76e-06	1.84e-03
2	809	872	2.59e-11	9.43e-08
2	809	882	1.08e-05	8.25e-03
2	813	916	2.02e-06	2.06e-03
2	813	1322	1.32e-05	9.62e-03
2	815	921	1.66e-06	1.76e-03
2	819	845	9.60e-06	7.49e-03
2	819	871	3.66e-06	3.38e-03
2	819	1070	5.81e-14	3.30e-10
2	819	1326	2.89e-07	3.95e-04
2	820	981	2.40e-06	2.38e-03
2	822	872	2.82e-12	1.22e-08
2	822	900	1.04e-08	2.15e-05
2	822	901	4.81e-07	6.11e-04
2	822	1142	1.03e-11	4.07e-08
2	823	1320	8.10e-07	9.52e-04
2	824	872	7.84e-10	2.11e-06
2	824	916	3.71e-06	3.41e-03
2	827	977	1.19e-06	1.32e-03
2	828	872	8.61e-08	1.39e-04
2	831	872	9.08e-08	1.46e-04
2	831	1309	1.10e-05	8.35e-03
2	833	900	2.31e-06	2.30e-03
2	833	918	5.73e-07	7.07e-04
2	833	1070	1.34e-08	2.69e-05
2	833	1121	1.45e-06	1.57e-03
2	833	1329	1.31e-07	2.01e-04
2	836	1142	5.91e-09	1.29e-05
2	840	919	4.81e-07	6.11e-04
2	840	1327	1.91e-06	1.96e-03
2	851	895	2.35e-06	2.33e-03
2	851	1308	7.54e-12	3.03e-08
2	853	1113	1.03e-05	7.94e-03
2	853	1142	1.44e-06	1.55e-03
2	856	1329	1.17e-06	1.30e-03
2	857	922	7.84e-08	1.28e-04
2	858	982	1.26e-05	9.25e-03
2	859	895	9.60e-06	7.49e-03
2	862	921	1.41e-07	2.12e-04
2	865	1125	1.48e-08	2.94e-05
2	868	981	6.52e-12	2.65e-08
2	870	976	1.03e-05	7.93e-03
2	870	980	8.15e-07	9.58e-04
2	870	981	5.94e-20	7.81e-16
2	870	1121	1.16e-08	2.38e-05
2	870	1125	8.98e-20	1.15e-15
2	871	894	3.78e-16	3.01e-12
2	871	901	7.54e-18	7.57e-14
2	871	957	1.93e-06	1.98e-03
2	871	1014	1.86e-06	1.92e-03
2	871	1060	1.31e-12	5.92e-09
2	871	1085	1.41e-25	3.29e-21
2	871	1104	1.03e-10	3.34e-07
2	871	1125	5.48e-66	1.08e-60
2	871	1126	2.57e-16	2.10e-12
2	871	1127	2.62e-14	1.57e-10
2	871	1129	2.67e-10	7.92e-07
2	871	1134	3.59e-19	4.27e-15
2	871	1146	1.23e-05	9.11e-03
2	871	1154	4.55e-06	4.05e-03
2	871	1169	1.15e-05	8.62e-03
2	871	1177	8.44e-07	9.87e-04
2	871	1201	4.55e-06	4.05e-03
2	871	1207	1.29e-05	9.45e-03
2	871	1218	2.32e-07	3.28e-04
2	871	1246	1.41e-06	1.53e-03
2	871	1254	1.03e-06	1.17e-03
2	871	1279	7.61e-08	1.24e-04
2	871	1307	3.92e-24	8.06e-20
2	871	1342	1.13e-05	8.49e-03
2	871	1354	2.19e-11	8.10e-08
2	871	1363	4.03e-14	2.35e-10
2	871	1424	4.50e-06	4.01e-03
2	871	1441	9.54e-07	1.10e-03
2	871	1445	1.63e-11	6.18e-08
2	871	1448	8.49e-06	6.77e-03
2	871	1544	7.20e-13	3.40e-09
2	871	1572	2.07e-11	7.66e-08
2	871	1582	1.30e-08	2.64e-05
2	871	1728	2.07e-11	7.66e-08
2	871	1744	1.99e-16	1.66e-12
2	871	1979	1.14e-07	1.77e-04
2	871	2085	1.25e-10	3.96e-07
2	871	2379	2.66e-07	3.68e-04
2	871	2392	7.87e-09	1.68e-05
2	872	973	1.71e-21	2.62e-17
2	872	988	1.60e-24	3.42e-20
2	872	998	1.21e-29	3.89e-25
2	872	1013	2.91e-38	1.73e-33
2	872	1016	7.49e-16	5.75e-12
2	872	1021	2.14e-14	1.30e-10
2	872	1059	4.72e-16	3.72e-12
2	872	1126	8.47e-27	2.14e-22
2	872	1147	1.57e-14	9.72e-11
2	872	1396	6.62e-23	1.20e-18
2	872	1658	4.81e-31	1.73e-26
2	872	1701	7.48e-27	1.90e-22
2	873	895	1.00e-15	7.56e-12
2	873	955	2.41e-15	1.68e-11
2	873	993	9.56e-07	1.10e-03
2	873	995	9.60e-06	7.49e-03
2	873	1005	4.03e-06	3.66e-03
2	873	1068	3.24e-08	5.88e-05
2	873	1083	3.09e-09	7.27e-06
2	873	1123	6.94e-09	1.50e-05
2	873	1125	4.54e-47	4.77e-42
2	873	1195	1.55e-08	3.08e-05
2	873	1214	4.96e-10	1.39e-06
2	873	1219	3.35e-06	3.14e-03
2	873	1246	1.77e-08	3.47e-05
2	873	1287	1.87e-07	2.71e-04
2	873	1315	3.78e-11	1.34e-07
2	873	1323	1.75e-11	6.61e-08
2	873	1609	2.64e-07	3.66e-04
2	873	1733	9.27e-06	7.29e-03
2	873	1754	2.04e-11	7.56e-08
2	873	1762	1.73e-06	1.81e-03
2	873	1768	1.02e-07	1.61e-04
2	873	2169	3.04e-06	2.90e-03
2	873	2184	8.27e-06	6.62e-03
2	873	2331	1.38e-06	1.50e-03
2	874	955	2.92e-16	2.37e-12
2	874	960	5.57e-09	1.23e-05
2	874	963	2.88e-11	1.04e-07
2	874	968	7.15e-11	2.39e-07
2	874	972	8.54e-06	6.80e-03
2	874	990	4.62e-08	8.03e-05
2	874	996	1.16e-07	1.80e-04
2	874	1063	6.48e-06	5.40e-03
2	874	1082	2.11e-07	3.02e-04
2	874	1087	9.45e-06	7.41e-03
2	874	1093	1.44e-17	1.40e-13
2	874	1095	5.56e-06	4.77e-03
2	874	1117	5.09e-09	1.14e-05
2	874	1118	1.49e-06	1.60e-03
2	874	1119	1.27e-14	8.02e-11
2	874	1120	1.12e-13	6.06e-10
2	874	1121	8.99e-35	4.17e-30
2	874	1123	1.20e-19	1.51e-15
2	874	1124	1.78e-21	2.72e-17
2	874	1125	6.69e-46	6.57e-41
2	874	1129	5.10e-07	6.40e-04
2	874	1134	1.62e-09	4.10e-06
2	874	1212	4.48e-06	4.00e-03
2	874	1286	1.62e-06	1.72e-03
2	874	1315	1.11e-11	4.35e-08
2	874	1351	1.02e-07	1.61e-04
2	874	1526	5.34e-06	4.61e-03
2	874	1697	2.30e-06	2.30e-03
2	874	1912	3.68e-07	4.85e-04
2	874	2016	2.07e-06	2.10e-03
2	874	2028	1.32e-05	9.61e-03
2	874	2089	1.73e-07	2.54e-04
2	874	2145	2.22e-11	8.19e-08
2	874	2369	1.30e-05	9.50e-03
2	874	2394	1.00e-09	2.63e-06
2	875	917	4.35e-13	2.14e-09
2	875	970	6.70e-13	3.17e-09
[truncated: 12,931 more rows]

## Sheet: Supplementary Table S3
Summary of relevant data for the model chromosomes and the applied proximity constraints
Chromosome	Length (Mb)	Number of beads in the model	Number of genes	Number of target pairs of loci		Linear density of target pairs
				IMR90	hESC	IMR90	hESC
1	249.3	82269	2053	1894	1475	7.60	5.92
2	243.2	80256	1298	1699	1390	6.99	5.72
3	198.0	65340	1070	269	214	1.36	1.08
4	191.2	63096	747	278	161	1.45	0.84
5	180.9	59697	868	414	296	2.29	1.64
6	171.1	56463	1045	239	304	1.40	1.78
7	159.1	52503	980	2096	1464	13.17	9.20
8	146.4	48312	670	464	453	3.17	3.09
9	141.2	46596	772	1645	1187	11.65	8.40
10	135.5	44715	730	632	631	4.66	4.66
11	135.0	44550	1316	498	597	3.69	4.42
12	133.9	44187	1033	325	249	2.43	1.86
13	115.2	38016	320	96	39	0.83	0.34
14	107.3	35409	824	407	124	3.79	1.16
15	102.5	33825	609	575	436	5.61	4.25
16	90.4	29832	865	1688	1152	18.67	12.74
17	81.2	26796	1185	586	642	7.22	7.91
18	78.1	25773	269	88	48	1.13	0.61
19	59.1	19503	1458	893	1311	15.11	22.18
20	63.0	20790	541	50	46	0.79	0.73
21	48.1	15873	233	62	76	1.29	1.58
22	51.3	16929	489	288	143	5.61	2.79
X	155.3	51249	824	1223	2490	7.87	16.03
Total	3036.3	1001979	20199	16409	14928	5.40	4.92
